# Supplementary material for: Modeling and analysis of the impacts of jet lag on circadian rhythm and its role in tumor growth
Source: PeerJ. 2018 Jun 6;6:e4877. doi: 10.7717/peerj.4877 (PMC5994163; doi:10.7717/peerj.4877)
Supplement: Supplemental Information 1 — Initially, parameter sets are generated through SMBioNet by providing it all the variables and the regulatory interactions of the BRN. From the generated parameter sets, a single set is selected. The selected parameter set was used to generate a qualitative model in GINsim. This model was then converted into a Petri net model which was primarily a discrete model and was further converted into Hybrid PN. Supplementary File 1- Petri Net Model: A Hybrid PN with 3 parameter sets to model the normal scenario, mild jetlag and chronic jetlag. (Use Snoopy to open this file.) Supplementary File 2-GINsim Model: The Qualitative Model generated using the BRN and the verified parameter values. (Use GINsim to open this file.) Supplementary File 3-SMBioNet Input Code: This code consists of: Variables, Parameters, Regulatory interactions and CTL formulas This was provided to SMBioNet for the generation of parameter sets (Use notepad to view). Supplementary File 4- SMBioNet Output Code: The output file generated by SMBioNet consisting of all the generated models (Use MS Word to view). Supplementary File 5- Additional Information. File having some explanation regarding how were the kinetic rate parameters defined? And some additional information about Fig. 7. (Use MS Word to view). Supplementary File 6- THPN example file. Petri net file for THPN example shown in Fig. 6. (Use Snoopy to open this file.) Supplementary File 7- Simulation for the THPN example. Simulation diagram of the THPN example shown in Fig. 6 with a brief explanation. (Use MS Word to view). [file peerj-06-4877-s001.zip]

Archive with 19 entries (16 files):
- Supplementary Files/
- Supplementary Files/Supplementary5.docx
- __MACOSX/
- __MACOSX/Supplementary Files/
- __MACOSX/Supplementary Files/._Supplementary5.docx
- Supplementary Files/.DS_Store
- __MACOSX/Supplementary Files/._.DS_Store
- Supplementary Files/Supplementary4.out
- __MACOSX/Supplementary Files/._Supplementary4.out
- Supplementary Files/Supplementary6.sphybrid
- __MACOSX/Supplementary Files/._Supplementary6.sphybrid
- Supplementary Files/Supplementary3
- __MACOSX/Supplementary Files/._Supplementary3
- Supplementary Files/Supplementary2.zginml
- __MACOSX/Supplementary Files/._Supplementary2.zginml
- Supplementary Files/Supplementary7.docx
- __MACOSX/Supplementary Files/._Supplementary7.docx
- Supplementary Files/Supplementary1.sphybrid
- __MACOSX/Supplementary Files/._Supplementary1.sphybrid
