# Supplementary material for: Modeling and analysis of the impacts of jet lag on circadian rhythm and its role in tumor growth
Source: PeerJ. 2018 Jun 6;6:e4877. doi: 10.7717/peerj.4877 (PMC5994163; doi:10.7717/peerj.4877)
Supplement: Supplemental Information 1 — Initially, parameter sets are generated through SMBioNet by providing it all the variables and the regulatory interactions of the BRN. From the generated parameter sets, a single set is selected. The selected parameter set was used to generate a qualitative model in GINsim. This model was then converted into a Petri net model which was primarily a discrete model and was further converted into Hybrid PN. Supplementary File 1- Petri Net Model: A Hybrid PN with 3 parameter sets to model the normal scenario, mild jetlag and chronic jetlag. (Use Snoopy to open this file.) Supplementary File 2-GINsim Model: The Qualitative Model generated using the BRN and the verified parameter values. (Use GINsim to open this file.) Supplementary File 3-SMBioNet Input Code: This code consists of: Variables, Parameters, Regulatory interactions and CTL formulas This was provided to SMBioNet for the generation of parameter sets (Use notepad to view). Supplementary File 4- SMBioNet Output Code: The output file generated by SMBioNet consisting of all the generated models (Use MS Word to view). Supplementary File 5- Additional Information. File having some explanation regarding how were the kinetic rate parameters defined? And some additional information about Fig. 7. (Use MS Word to view). Supplementary File 6- THPN example file. Petri net file for THPN example shown in Fig. 6. (Use Snoopy to open this file.) Supplementary File 7- Simulation for the THPN example. Simulation diagram of the THPN example shown in Fig. 6 with a brief explanation. (Use MS Word to view). [file peerj-06-4877-s001.zip › Supplementary Files/Supplementary4.out]

VAR

Bmal = 0 1 ;
PC = 0 1 ;
myc = 0 1 ;
p53 = 0 1 ;
CB = 0 1 ;
Rev = 0 1 ;

REG

Rev [(Rev<1)]=> Bmal ;
CB [(CB>=1)]=> PC ;
myc [(myc>=1)]=> myc ;
CB [(CB<1)]=> myc ;
p53 [(p53<1)]=> myc ;
myc [(myc>=1)]=> p53 ;
Bmal [(Bmal>=1)]=> p53 ;
Bmal [(Bmal>=1)]=> CB ;
PC [(PC<1)]=> CB ;
CB [(CB>=1)]=> Rev ;

PARA

# Parameters for Bmal

K_Bmal = 0 ;
K_Bmal+Rev = 1 ;

# Parameters for PC

K_PC = 0 ;
K_PC+CB = 1 ;

# Parameters for myc

K_myc = 0 ;
K_myc+CB = 0 ;
K_myc+myc = 0 1 ;
K_myc+p53 = 0 ;
K_myc+CB+myc = 0 ;
K_myc+myc+p53 = 0 ;
K_myc+CB+p53 = 0 1 ;
K_myc+CB+myc+p53 = 1 ;

# Parameters for p53

K_p53 = 0 ;
K_p53+Bmal = 1 ;
K_p53+myc = 1 ;
K_p53+Bmal+myc = 1 ;

# Parameters for CB

K_CB = 0 ;
K_CB+Bmal = 0 1 ;
K_CB+PC = 0 ;
K_CB+Bmal+PC = 1 ;

# Parameters for Rev

K_Rev = 0 ;
K_Rev+CB = 1 ;

CTL

(AG((Bmal=0&CB=0&PC=0&Rev=0&myc=0&p53=0))->AX(EF(Bmal=0&CB=0&PC=0&Rev=0&myc=0&p53=0))&
(EF(Bmal=0&CB=0&PC=1&Rev=1))->(EX(EF(Bmal=0&CB=0&PC=1&Rev=1))&EF(EG(myc=1&p53=0)))&
(EF(myc=1))->EF(p53=1)->(E[(p53=0)U(p53=1)])&
EF(AG(myc=1))&EF(AG(p53=0)))

# MODEL 1

# K_Bmal = 0
# K_Bmal+Rev = 1

# K_PC = 0
# K_PC+CB = 1

# K_myc = 0
# K_myc+CB = 0
# K_myc+myc = 0
# K_myc+p53 = 0
# K_myc+CB+myc = 0
# K_myc+myc+p53 = 0
# K_myc+CB+p53 = 0
# K_myc+CB+myc+p53 = 1

# K_p53 = 0
# K_p53+Bmal = 1
# K_p53+myc = 1
# K_p53+Bmal+myc = 1

# K_CB = 0
# K_CB+Bmal = 0
# K_CB+PC = 0
# K_CB+Bmal+PC = 1

# K_Rev = 0
# K_Rev+CB = 1

# MODEL 2

# K_Bmal = 0
# K_Bmal+Rev = 1

# K_PC = 0
# K_PC+CB = 1

# K_myc = 0
# K_myc+CB = 0
# K_myc+myc = 0
# K_myc+p53 = 0
# K_myc+CB+myc = 0
# K_myc+myc+p53 = 0
# K_myc+CB+p53 = 1
# K_myc+CB+myc+p53 = 1

# K_p53 = 0
# K_p53+Bmal = 1
# K_p53+myc = 1
# K_p53+Bmal+myc = 1

# K_CB = 0
# K_CB+Bmal = 0
# K_CB+PC = 0
# K_CB+Bmal+PC = 1

# K_Rev = 0
# K_Rev+CB = 1

# MODEL 3

# K_Bmal = 0
# K_Bmal+Rev = 1

# K_PC = 0
# K_PC+CB = 1

# K_myc = 0
# K_myc+CB = 0
# K_myc+myc = 0
# K_myc+p53 = 0
# K_myc+CB+myc = 0
# K_myc+myc+p53 = 0
# K_myc+CB+p53 = 0
# K_myc+CB+myc+p53 = 1

# K_p53 = 0
# K_p53+Bmal = 1
# K_p53+myc = 1
# K_p53+Bmal+myc = 1

# K_CB = 0
# K_CB+Bmal = 1
# K_CB+PC = 0
# K_CB+Bmal+PC = 1

# K_Rev = 0
# K_Rev+CB = 1

# MODEL 4

# K_Bmal = 0
# K_Bmal+Rev = 1

# K_PC = 0
# K_PC+CB = 1

# K_myc = 0
# K_myc+CB = 0
# K_myc+myc = 0
# K_myc+p53 = 0
# K_myc+CB+myc = 0
# K_myc+myc+p53 = 0
# K_myc+CB+p53 = 1
# K_myc+CB+myc+p53 = 1

# K_p53 = 0
# K_p53+Bmal = 1
# K_p53+myc = 1
# K_p53+Bmal+myc = 1

# K_CB = 0
# K_CB+Bmal = 1
# K_CB+PC = 0
# K_CB+Bmal+PC = 1

# K_Rev = 0
# K_Rev+CB = 1

# SELECTED MODELS / CHECKED MODELS = 4 / 4 (137ms)
