# Supplementary material for: Modeling and analysis of the impacts of jet lag on circadian rhythm and its role in tumor growth
Source: PeerJ. 2018 Jun 6;6:e4877. doi: 10.7717/peerj.4877 (PMC5994163; doi:10.7717/peerj.4877)
Supplement: Supplemental Information 1 — Initially, parameter sets are generated through SMBioNet by providing it all the variables and the regulatory interactions of the BRN. From the generated parameter sets, a single set is selected. The selected parameter set was used to generate a qualitative model in GINsim. This model was then converted into a Petri net model which was primarily a discrete model and was further converted into Hybrid PN. Supplementary File 1- Petri Net Model: A Hybrid PN with 3 parameter sets to model the normal scenario, mild jetlag and chronic jetlag. (Use Snoopy to open this file.) Supplementary File 2-GINsim Model: The Qualitative Model generated using the BRN and the verified parameter values. (Use GINsim to open this file.) Supplementary File 3-SMBioNet Input Code: This code consists of: Variables, Parameters, Regulatory interactions and CTL formulas This was provided to SMBioNet for the generation of parameter sets (Use notepad to view). Supplementary File 4- SMBioNet Output Code: The output file generated by SMBioNet consisting of all the generated models (Use MS Word to view). Supplementary File 5- Additional Information. File having some explanation regarding how were the kinetic rate parameters defined? And some additional information about Fig. 7. (Use MS Word to view). Supplementary File 6- THPN example file. Petri net file for THPN example shown in Fig. 6. (Use Snoopy to open this file.) Supplementary File 7- Simulation for the THPN example. Simulation diagram of the THPN example shown in Fig. 6 with a brief explanation. (Use MS Word to view). [file peerj-06-4877-s001.zip › Supplementary Files/Supplementary6.sphybrid]

<?xml version="1.0" encoding="UTF-8"?>
<?xml-stylesheet type="text/xsl" href="/xsl/spped2svg.xsl"?>
<Snoopy version="2" revision="1.21">
  <netclass name="Hybrid Petri Net"/>
  <nodeclasses count="9">
    <nodeclass count="2" name="Place">
      <node id="530" net="1">
        <attribute name="Name" id="531" net="1">
          <![CDATA[Gene1]]>
          <graphics count="1">
            <graphic xoff="25.00" yoff="20.00" x="285.00" y="180.00" id="532" net="1" show="1" grparent="540" state="1" pen="0,0,0" brush="255,255,255"/>
          </graphics>
        </attribute>
        <attribute name="ID" id="533" net="1">
          <![CDATA[0]]>
          <graphics count="1">
            <graphic xoff="25.00" yoff="20.00" x="285.00" y="180.00" id="534" net="1" show="0" grparent="540" state="1" pen="0,0,0" brush="255,255,255"/>
          </graphics>
        </attribute>
        <attribute name="Marking" id="482" net="1">
          <![CDATA[1]]>
          <graphics count="1">
            <graphic x="260.00" y="160.00" id="483" net="1" show="1" grparent="540" state="1" pen="0,0,0" brush="255,255,255"/>
          </graphics>
        </attribute>
        <attribute name="Logic" id="535" net="1">
          <![CDATA[0]]>
          <graphics count="0"/>
        </attribute>
        <attribute name="Comment" id="536" net="1">
          <![CDATA[]]>
          <graphics count="1">
            <graphic yoff="40.00" x="260.00" y="200.00" id="537" net="1" show="1" grparent="540" state="1" pen="0,0,0" brush="255,255,255"/>
          </graphics>
        </attribute>
        <graphics count="1">
          <graphic x="260.00" y="160.00" id="540" net="1" show="1" w="20.00" h="20.00" state="1" pen="0,0,0" brush="255,255,255"/>
        </graphics>
      </node>
      <node id="742" net="1">
        <attribute name="Name" id="743" net="1">
          <![CDATA[Gene2]]>
          <graphics count="1">
            <graphic xoff="25.00" yoff="20.00" x="285.00" y="260.00" id="744" net="1" show="1" grparent="752" state="1" pen="0,0,0" brush="255,255,255"/>
          </graphics>
        </attribute>
        <attribute name="ID" id="745" net="1">
          <![CDATA[1]]>
          <graphics count="1">
            <graphic xoff="25.00" yoff="20.00" x="285.00" y="260.00" id="746" net="1" show="0" grparent="752" state="1" pen="0,0,0" brush="255,255,255"/>
          </graphics>
        </attribute>
        <attribute name="Marking" id="559" net="1">
          <![CDATA[1]]>
          <graphics count="1">
            <graphic x="260.00" y="240.00" id="560" net="1" show="1" grparent="752" state="1" pen="0,0,0" brush="255,255,255"/>
          </graphics>
        </attribute>
        <attribute name="Logic" id="747" net="1">
          <![CDATA[0]]>
          <graphics count="0"/>
        </attribute>
        <attribute name="Comment" id="748" net="1">
          <![CDATA[]]>
          <graphics count="1">
            <graphic yoff="40.00" x="260.00" y="280.00" id="749" net="1" show="1" grparent="752" state="1" pen="0,0,0" brush="255,255,255"/>
          </graphics>
        </attribute>
        <graphics count="1">
          <graphic x="260.00" y="240.00" id="752" net="1" show="1" w="20.00" h="20.00" state="1" pen="0,0,0" brush="255,255,255"/>
        </graphics>
      </node>
    </nodeclass>
    <nodeclass count="4" name="Place, Continuous">
      <node id="552" net="1">
        <attribute name="Fixed" id="553" net="1">
          <![CDATA[0]]>
          <graphics count="0"/>
        </attribute>
        <attribute name="Name" id="554" net="1">
          <![CDATA[mRNA1]]>
          <graphics count="1">
            <graphic yoff="22.00" x="460.00" y="142.00" id="555" net="1" show="1" grparent="563" state="1" pen="0,0,0" brush="255,255,255"/>
          </graphics>
        </attribute>
        <attribute name="ID" id="556" net="1">
          <![CDATA[2]]>
          <graphics count="1">
            <graphic xoff="20.00" x="480.00" y="120.00" id="557" net="1" show="0" grparent="563" state="1" pen="0,0,0" brush="255,255,255"/>
          </graphics>
        </attribute>
        <attribute name="Marking" id="772" net="1">
          <![CDATA[0]]>
          <graphics count="1">
            <graphic x="460.00" y="120.00" id="773" net="1" show="1" grparent="563" state="1" pen="0,0,0" brush="255,255,255"/>
          </graphics>
        </attribute>
        <attribute name="Logic" id="560" net="1">
          <![CDATA[0]]>
          <graphics count="0"/>
        </attribute>
        <attribute name="Comment" id="561" net="1">
          <![CDATA[]]>
          <graphics count="1">
            <graphic yoff="40.00" x="460.00" y="160.00" id="562" net="1" show="1" grparent="563" state="1" pen="0,0,0" brush="255,255,255"/>
          </graphics>
        </attribute>
        <graphics count="1">
          <graphic x="460.00" y="120.00" id="563" net="1" show="1" w="20.00" h="20.00" state="1" pen="128,128,128" brush="255,255,255" thickness="3"/>
        </graphics>
      </node>
      <node id="575" net="1">
        <attribute name="Fixed" id="576" net="1">
          <![CDATA[0]]>
          <graphics count="0"/>
        </attribute>
        <attribute name="Name" id="577" net="1">
          <![CDATA[Protein1]]>
          <graphics count="1">
            <graphic yoff="20.00" x="640.00" y="180.00" id="578" net="1" show="1" grparent="586" state="1" pen="0,0,0" brush="255,255,255"/>
          </graphics>
        </attribute>
        <attribute name="ID" id="579" net="1">
          <![CDATA[3]]>
          <graphics count="1">
            <graphic xoff="20.00" x="660.00" y="160.00" id="580" net="1" show="0" grparent="586" state="1" pen="0,0,0" brush="255,255,255"/>
          </graphics>
        </attribute>
        <attribute name="Marking" id="797" net="1">
          <![CDATA[0.0]]>
          <graphics count="1">
            <graphic x="640.00" y="160.00" id="798" net="1" show="1" grparent="586" state="1" pen="0,0,0" brush="255,255,255"/>
          </graphics>
        </attribute>
        <attribute name="Logic" id="583" net="1">
          <![CDATA[0]]>
          <graphics count="0"/>
        </attribute>
        <attribute name="Comment" id="584" net="1">
          <![CDATA[]]>
          <graphics count="1">
            <graphic yoff="40.00" x="640.00" y="200.00" id="585" net="1" show="1" grparent="586" state="1" pen="0,0,0" brush="255,255,255"/>
          </graphics>
        </attribute>
        <graphics count="1">
          <graphic x="640.00" y="160.00" id="586" net="1" show="1" w="20.00" h="20.00" state="1" pen="128,128,128" brush="255,255,255" thickness="3"/>
        </graphics>
      </node>
      <node id="782" net="1">
        <attribute name="Fixed" id="783" net="1">
          <![CDATA[0]]>
          <graphics count="0"/>
        </attribute>
        <attribute name="Name" id="784" net="1">
          <![CDATA[mRNA2]]>
          <graphics count="1">
            <graphic xoff="-3.00" yoff="-25.00" x="457.00" y="255.00" id="785" net="1" show="1" grparent="793" state="1" pen="0,0,0" brush="255,255,255"/>
          </graphics>
        </attribute>
        <attribute name="ID" id="786" net="1">
          <![CDATA[4]]>
          <graphics count="1">
            <graphic xoff="20.00" x="480.00" y="280.00" id="787" net="1" show="0" grparent="793" state="1" pen="0,0,0" brush="255,255,255"/>
          </graphics>
        </attribute>
        <attribute name="Marking" id="822" net="1">
          <![CDATA[0.0]]>
          <graphics count="1">
            <graphic x="460.00" y="280.00" id="823" net="1" show="1" grparent="793" state="1" pen="0,0,0" brush="255,255,255"/>
          </graphics>
        </attribute>
        <attribute name="Logic" id="790" net="1">
          <![CDATA[0]]>
          <graphics count="0"/>
        </attribute>
        <attribute name="Comment" id="791" net="1">
          <![CDATA[]]>
          <graphics count="1">
            <graphic yoff="40.00" x="460.00" y="320.00" id="792" net="1" show="1" grparent="793" state="1" pen="0,0,0" brush="255,255,255"/>
          </graphics>
        </attribute>
        <graphics count="1">
          <graphic x="460.00" y="280.00" id="793" net="1" show="1" w="20.00" h="20.00" state="1" pen="128,128,128" brush="255,255,255" thickness="3"/>
        </graphics>
      </node>
      <node id="794" net="1">
        <attribute name="Fixed" id="795" net="1">
          <![CDATA[0]]>
          <graphics count="0"/>
        </attribute>
        <attribute name="Name" id="796" net="1">
          <![CDATA[Protein2]]>
          <graphics count="1">
            <graphic xoff="1.00" yoff="-21.00" x="641.00" y="219.00" id="797" net="1" show="1" grparent="805" state="1" pen="0,0,0" brush="255,255,255"/>
          </graphics>
        </attribute>
        <attribute name="ID" id="798" net="1">
          <![CDATA[5]]>
          <graphics count="1">
            <graphic xoff="20.00" x="660.00" y="240.00" id="799" net="1" show="0" grparent="805" state="1" pen="0,0,0" brush="255,255,255"/>
          </graphics>
        </attribute>
        <attribute name="Marking" id="847" net="1">
          <![CDATA[0.0]]>
          <graphics count="1">
            <graphic x="640.00" y="240.00" id="848" net="1" show="1" grparent="805" state="1" pen="0,0,0" brush="255,255,255"/>
          </graphics>
        </attribute>
        <attribute name="Logic" id="802" net="1">
          <![CDATA[0]]>
          <graphics count="0"/>
        </attribute>
        <attribute name="Comment" id="803" net="1">
          <![CDATA[]]>
          <graphics count="1">
            <graphic yoff="40.00" x="640.00" y="280.00" id="804" net="1" show="1" grparent="805" state="1" pen="0,0,0" brush="255,255,255"/>
          </graphics>
        </attribute>
        <graphics count="1">
          <graphic x="640.00" y="240.00" id="805" net="1" show="1" w="20.00" h="20.00" state="1" pen="128,128,128" brush="255,255,255" thickness="3"/>
        </graphics>
      </node>
    </nodeclass>
    <nodeclass count="0" name="Transition"/>
    <nodeclass count="3" name="Transition, Continuous">
      <node id="564" net="1">
        <attribute name="Name" id="565" net="1">
          <![CDATA[]]>
          <graphics count="1">
            <graphic xoff="25.00" yoff="20.00" x="565.00" y="180.00" id="566" net="1" show="1" grparent="574" state="1" pen="0,0,0" brush="255,255,255"/>
          </graphics>
        </attribute>
        <attribute name="ID" id="567" net="1">
          <![CDATA[0]]>
          <graphics count="1">
            <graphic xoff="25.00" yoff="20.00" x="565.00" y="180.00" id="568" net="1" show="0" grparent="574" state="1" pen="0,0,0" brush="255,255,255"/>
          </graphics>
        </attribute>
        <attribute name="Logic" id="569" net="1">
          <![CDATA[0]]>
          <graphics count="0"/>
        </attribute>
        <attribute name="Comment" id="570" net="1">
          <![CDATA[]]>
          <graphics count="1">
            <graphic xoff="40.00" x="580.00" y="160.00" id="571" net="1" show="1" grparent="574" state="1" pen="0,0,0" brush="255,255,255"/>
          </graphics>
        </attribute>
        <attribute name="FunctionList" type="ColList" id="572" net="1">
          <colList row_count="1" col_count="2" active_row="0" active_col="0">
            <colList_head>
              <colList_colLabel>
                <![CDATA[Function set]]>
              </colList_colLabel>
              <colList_colLabel>
                <![CDATA[Function]]>
              </colList_colLabel>
            </colList_head>
            <colList_body>
              <colList_row nr="0">
                <colList_col nr="0">
                  <![CDATA[Main]]>
                </colList_col>
                <colList_col nr="1">
                  <![CDATA[MassAction(1)]]>
                </colList_col>
              </colList_row>
            </colList_body>
          </colList>
          <graphics count="1">
            <graphic xoff="25.00" yoff="30.00" x="565.00" y="190.00" id="573" net="1" show="0" grparent="574" state="1" pen="0,0,0" brush="255,255,255"/>
          </graphics>
        </attribute>
        <graphics count="1">
          <graphic x="540.00" y="160.00" id="574" net="1" show="1" w="20.00" h="20.00" state="1" pen="128,128,128" brush="255,255,255" thickness="3"/>
        </graphics>
      </node>
      <node id="812" net="1">
        <attribute name="Name" id="813" net="1">
          <![CDATA[]]>
          <graphics count="1">
            <graphic xoff="25.00" yoff="20.00" x="565.00" y="260.00" id="814" net="1" show="1" grparent="822" state="1" pen="0,0,0" brush="255,255,255"/>
          </graphics>
        </attribute>
        <attribute name="ID" id="815" net="1">
          <![CDATA[1]]>
          <graphics count="1">
            <graphic xoff="25.00" yoff="20.00" x="565.00" y="260.00" id="816" net="1" show="0" grparent="822" state="1" pen="0,0,0" brush="255,255,255"/>
          </graphics>
        </attribute>
        <attribute name="Logic" id="817" net="1">
          <![CDATA[0]]>
          <graphics count="0"/>
        </attribute>
        <attribute name="Comment" id="818" net="1">
          <![CDATA[]]>
          <graphics count="1">
            <graphic xoff="40.00" x="580.00" y="240.00" id="819" net="1" show="1" grparent="822" state="1" pen="0,0,0" brush="255,255,255"/>
          </graphics>
        </attribute>
        <attribute name="FunctionList" type="ColList" id="820" net="1">
          <colList row_count="1" col_count="2" active_row="0" active_col="0">
            <colList_head>
              <colList_colLabel>
                <![CDATA[Function set]]>
              </colList_colLabel>
              <colList_colLabel>
                <![CDATA[Function]]>
              </colList_colLabel>
            </colList_head>
            <colList_body>
              <colList_row nr="0">
                <colList_col nr="0">
                  <![CDATA[Main]]>
                </colList_col>
                <colList_col nr="1">
                  <![CDATA[MassAction(1)]]>
                </colList_col>
              </colList_row>
            </colList_body>
          </colList>
          <graphics count="1">
            <graphic xoff="25.00" yoff="30.00" x="565.00" y="270.00" id="821" net="1" show="0" grparent="822" state="1" pen="0,0,0" brush="255,255,255"/>
          </graphics>
        </attribute>
        <graphics count="1">
          <graphic x="540.00" y="240.00" id="822" net="1" show="1" w="20.00" h="20.00" state="1" pen="128,128,128" brush="255,255,255" thickness="3"/>
        </graphics>
      </node>
      <node id="1173" net="1">
        <attribute name="Name" id="1174" net="1">
          <![CDATA[]]>
          <graphics count="1">
            <graphic xoff="25.00" yoff="20.00" x="665.00" y="320.00" id="1175" net="1" show="1" grparent="1183" state="1" pen="0,0,0" brush="255,255,255"/>
          </graphics>
        </attribute>
        <attribute name="ID" id="1176" net="1">
          <![CDATA[2]]>
          <graphics count="1">
            <graphic xoff="25.00" yoff="20.00" x="665.00" y="320.00" id="1177" net="1" show="0" grparent="1183" state="1" pen="0,0,0" brush="255,255,255"/>
          </graphics>
        </attribute>
        <attribute name="Logic" id="1178" net="1">
          <![CDATA[0]]>
          <graphics count="0"/>
        </attribute>
        <attribute name="Comment" id="1179" net="1">
          <![CDATA[]]>
          <graphics count="1">
            <graphic xoff="40.00" x="680.00" y="300.00" id="1180" net="1" show="1" grparent="1183" state="1" pen="0,0,0" brush="255,255,255"/>
          </graphics>
        </attribute>
        <attribute name="FunctionList" type="ColList" id="1181" net="1">
          <colList row_count="1" col_count="2" active_row="0" active_col="0">
            <colList_head>
              <colList_colLabel>
                <![CDATA[Function set]]>
              </colList_colLabel>
              <colList_colLabel>
                <![CDATA[Function]]>
              </colList_colLabel>
            </colList_head>
            <colList_body>
              <colList_row nr="0">
                <colList_col nr="0">
                  <![CDATA[Main]]>
                </colList_col>
                <colList_col nr="1">
                  <![CDATA[MassAction(1)]]>
                </colList_col>
              </colList_row>
            </colList_body>
          </colList>
          <graphics count="1">
            <graphic xoff="25.00" yoff="30.00" x="665.00" y="330.00" id="1182" net="1" show="0" grparent="1183" state="1" pen="0,0,0" brush="255,255,255"/>
          </graphics>
        </attribute>
        <graphics count="1">
          <graphic x="640.00" y="300.00" id="1183" net="1" show="1" w="20.00" h="20.00" state="1" pen="128,128,128" brush="255,255,255" thickness="3"/>
        </graphics>
      </node>
    </nodeclass>
    <nodeclass count="0" name="Immediate Transition"/>
    <nodeclass count="2" name="Deterministic Transition">
      <node id="541" net="1">
        <attribute name="Name" id="542" net="1">
          <![CDATA[]]>
          <graphics count="1">
            <graphic xoff="25.00" yoff="20.00" x="405.00" y="180.00" id="543" net="1" show="1" grparent="551" state="1" pen="0,0,0" brush="255,255,255"/>
          </graphics>
        </attribute>
        <attribute name="ID" id="544" net="1">
          <![CDATA[3]]>
          <graphics count="1">
            <graphic xoff="25.00" yoff="20.00" x="405.00" y="180.00" id="545" net="1" show="0" grparent="551" state="1" pen="0,0,0" brush="255,255,255"/>
          </graphics>
        </attribute>
        <attribute name="Logic" id="546" net="1">
          <![CDATA[0]]>
          <graphics count="0"/>
        </attribute>
        <attribute name="Comment" id="547" net="1">
          <![CDATA[]]>
          <graphics count="1">
            <graphic xoff="40.00" x="420.00" y="160.00" id="548" net="1" show="1" grparent="551" state="1" pen="0,0,0" brush="255,255,255"/>
          </graphics>
        </attribute>
        <attribute name="DelayList" type="ColList" id="549" net="1">
          <colList row_count="1" col_count="2" active_row="0" active_col="0">
            <colList_head>
              <colList_colLabel>
                <![CDATA[Delay set]]>
              </colList_colLabel>
              <colList_colLabel>
                <![CDATA[Delay]]>
              </colList_colLabel>
            </colList_head>
            <colList_body>
              <colList_row nr="0">
                <colList_col nr="0">
                  <![CDATA[Main]]>
                </colList_col>
                <colList_col nr="1">
                  <![CDATA[2]]>
                </colList_col>
              </colList_row>
            </colList_body>
          </colList>
          <graphics count="1">
            <graphic xoff="-1.00" yoff="20.00" x="379.00" y="180.00" id="550" net="1" show="1" grparent="551" state="1" pen="0,0,0" brush="255,255,255"/>
          </graphics>
        </attribute>
        <graphics count="1">
          <graphic x="380.00" y="160.00" id="551" net="1" show="1" w="20.00" h="20.00" state="1" pen="0,0,0" brush="0,0,0"/>
        </graphics>
      </node>
      <node id="753" net="1">
        <attribute name="Name" id="754" net="1">
          <![CDATA[]]>
          <graphics count="1">
            <graphic xoff="25.00" yoff="20.00" x="405.00" y="260.00" id="755" net="1" show="1" grparent="763" state="1" pen="0,0,0" brush="255,255,255"/>
          </graphics>
        </attribute>
        <attribute name="ID" id="756" net="1">
          <![CDATA[4]]>
          <graphics count="1">
            <graphic xoff="25.00" yoff="20.00" x="405.00" y="260.00" id="757" net="1" show="0" grparent="763" state="1" pen="0,0,0" brush="255,255,255"/>
          </graphics>
        </attribute>
        <attribute name="Logic" id="758" net="1">
          <![CDATA[0]]>
          <graphics count="0"/>
        </attribute>
        <attribute name="Comment" id="759" net="1">
          <![CDATA[]]>
          <graphics count="1">
            <graphic xoff="40.00" x="420.00" y="240.00" id="760" net="1" show="1" grparent="763" state="1" pen="0,0,0" brush="255,255,255"/>
          </graphics>
        </attribute>
        <attribute name="DelayList" type="ColList" id="761" net="1">
          <colList row_count="1" col_count="2" active_row="0" active_col="0">
            <colList_head>
              <colList_colLabel>
                <![CDATA[Delay set]]>
              </colList_colLabel>
              <colList_colLabel>
                <![CDATA[Delay]]>
              </colList_colLabel>
            </colList_head>
            <colList_body>
              <colList_row nr="0">
                <colList_col nr="0">
                  <![CDATA[Main]]>
                </colList_col>
                <colList_col nr="1">
                  <![CDATA[1]]>
                </colList_col>
              </colList_row>
            </colList_body>
          </colList>
          <graphics count="1">
            <graphic xoff="2.00" yoff="20.00" x="382.00" y="260.00" id="762" net="1" show="1" grparent="763" state="1" pen="0,0,0" brush="255,255,255"/>
          </graphics>
        </attribute>
        <graphics count="1">
          <graphic x="380.00" y="240.00" id="763" net="1" show="1" w="20.00" h="20.00" state="1" pen="0,0,0" brush="0,0,0"/>
        </graphics>
      </node>
    </nodeclass>
    <nodeclass count="0" name="Scheduled Transition"/>
    <nodeclass count="0" name="Coarse Place"/>
    <nodeclass count="0" name="Coarse Transition"/>
  </nodeclasses>
  <edgeclasses count="6">
    <edgeclass count="8" name="Edge">
      <edge source="552" target="564" id="599" net="1">
        <attribute name="Comment" id="600" net="1">
          <![CDATA[]]>
          <graphics count="1">
            <graphic xoff="120.00" yoff="260.00" x="620.00" y="400.00" id="601" net="1" show="1" grparent="604" state="1" pen="0,0,0" brush="255,255,255"/>
          </graphics>
        </attribute>
        <attribute name="Multiplicity" id="602" net="1">
          <![CDATA[1]]>
          <graphics count="1">
            <graphic xoff="100.00" yoff="260.00" x="600.00" y="400.00" id="603" net="1" show="1" grparent="604" state="1" pen="0,0,0" brush="255,255,255"/>
          </graphics>
        </attribute>
        <graphics count="1">
          <graphic id="604" net="1" source="563" target="574" state="1" show="1" pen="0,0,0" brush="0,0,0" edge_designtype="3">
            <points count="2">
              <point x="470.00" y="125.00"/>
              <point x="530.00" y="155.00"/>
            </points>
          </graphic>
        </graphics>
      </edge>
      <edge source="564" target="575" id="605" net="1">
        <attribute name="Comment" id="606" net="1">
          <![CDATA[]]>
          <graphics count="1">
            <graphic xoff="20.00" yoff="350.00" x="610.00" y="510.00" id="607" net="1" show="1" grparent="610" state="1" pen="0,0,0" brush="255,255,255"/>
          </graphics>
        </attribute>
        <attribute name="Multiplicity" id="608" net="1">
          <![CDATA[1]]>
          <graphics count="1">
            <graphic yoff="350.00" x="590.00" y="510.00" id="609" net="1" show="1" grparent="610" state="1" pen="0,0,0" brush="255,255,255"/>
          </graphics>
        </attribute>
        <graphics count="1">
          <graphic id="610" net="1" source="574" target="586" state="1" show="1" pen="0,0,0" brush="0,0,0" edge_designtype="3">
            <points count="2">
              <point x="550.00" y="160.00"/>
              <point x="630.00" y="160.00"/>
            </points>
          </graphic>
        </graphics>
      </edge>
      <edge source="541" target="552" id="593" net="1">
        <attribute name="Comment" id="594" net="1">
          <![CDATA[]]>
          <graphics count="1">
            <graphic xoff="210.00" yoff="130.00" x="630.00" y="270.00" id="595" net="1" show="1" grparent="598" state="1" pen="0,0,0" brush="255,255,255"/>
          </graphics>
        </attribute>
        <attribute name="Multiplicity" id="596" net="1">
          <![CDATA[1]]>
          <graphics count="1">
            <graphic xoff="190.00" yoff="130.00" x="610.00" y="270.00" id="597" net="1" show="1" grparent="598" state="1" pen="0,0,0" brush="255,255,255"/>
          </graphics>
        </attribute>
        <graphics count="1">
          <graphic id="598" net="1" source="551" target="563" state="1" show="1" pen="0,0,0" brush="0,0,0" edge_designtype="3">
            <points count="2">
              <point x="390.00" y="155.00"/>
              <point x="450.00" y="125.00"/>
            </points>
          </graphic>
        </graphics>
      </edge>
      <edge source="575" target="753" id="770" net="1">
        <attribute name="Comment" id="771" net="1">
          <![CDATA[]]>
          <graphics count="1">
            <graphic xoff="-40.00" yoff="300.00" x="470.00" y="500.00" id="772" net="1" show="1" grparent="775" state="1" pen="0,0,0" brush="255,255,255"/>
          </graphics>
        </attribute>
        <attribute name="Multiplicity" id="773" net="1">
          <![CDATA[1]]>
          <graphics count="1">
            <graphic xoff="-60.00" yoff="300.00" x="450.00" y="500.00" id="774" net="1" show="1" grparent="775" state="1" pen="0,0,0" brush="255,255,255"/>
          </graphics>
        </attribute>
        <graphics count="1">
          <graphic id="775" net="1" source="586" target="763" state="1" show="1" pen="0,0,0" brush="0,0,0" edge_designtype="3">
            <points count="2">
              <point x="630.00" y="163.08"/>
              <point x="390.00" y="236.92"/>
            </points>
          </graphic>
        </graphics>
      </edge>
      <edge source="753" target="782" id="806" net="1">
        <attribute name="Comment" id="807" net="1">
          <![CDATA[]]>
          <graphics count="1">
            <graphic xoff="-80.00" yoff="230.00" x="340.00" y="490.00" id="808" net="1" show="1" grparent="811" state="1" pen="0,0,0" brush="255,255,255"/>
          </graphics>
        </attribute>
        <attribute name="Multiplicity" id="809" net="1">
          <![CDATA[1]]>
          <graphics count="1">
            <graphic xoff="-100.00" yoff="230.00" x="320.00" y="490.00" id="810" net="1" show="1" grparent="811" state="1" pen="0,0,0" brush="255,255,255"/>
          </graphics>
        </attribute>
        <graphics count="1">
          <graphic id="811" net="1" source="763" target="793" state="1" show="1" pen="0,0,0" brush="0,0,0" edge_designtype="3">
            <points count="2">
              <point x="390.00" y="245.00"/>
              <point x="450.00" y="275.00"/>
            </points>
          </graphic>
        </graphics>
      </edge>
      <edge source="782" target="812" id="823" net="1">
        <attribute name="Comment" id="824" net="1">
          <![CDATA[]]>
          <graphics count="1">
            <graphic xoff="-160.00" yoff="340.00" x="340.00" y="600.00" id="825" net="1" show="1" grparent="828" state="1" pen="0,0,0" brush="255,255,255"/>
          </graphics>
        </attribute>
        <attribute name="Multiplicity" id="826" net="1">
          <![CDATA[1]]>
          <graphics count="1">
            <graphic xoff="-180.00" yoff="340.00" x="320.00" y="600.00" id="827" net="1" show="1" grparent="828" state="1" pen="0,0,0" brush="255,255,255"/>
          </graphics>
        </attribute>
        <graphics count="1">
          <graphic id="828" net="1" source="793" target="822" state="1" show="1" pen="0,0,0" brush="0,0,0" edge_designtype="3">
            <points count="2">
              <point x="470.00" y="275.00"/>
              <point x="530.00" y="245.00"/>
            </points>
          </graphic>
        </graphics>
      </edge>
      <edge source="812" target="794" id="829" net="1">
        <attribute name="Comment" id="830" net="1">
          <![CDATA[]]>
          <graphics count="1">
            <graphic xoff="-260.00" yoff="450.00" x="330.00" y="690.00" id="831" net="1" show="1" grparent="834" state="1" pen="0,0,0" brush="255,255,255"/>
          </graphics>
        </attribute>
        <attribute name="Multiplicity" id="832" net="1">
          <![CDATA[1]]>
          <graphics count="1">
            <graphic xoff="-280.00" yoff="450.00" x="310.00" y="690.00" id="833" net="1" show="1" grparent="834" state="1" pen="0,0,0" brush="255,255,255"/>
          </graphics>
        </attribute>
        <graphics count="1">
          <graphic id="834" net="1" source="822" target="805" state="1" show="1" pen="0,0,0" brush="0,0,0" edge_designtype="3">
            <points count="2">
              <point x="550.00" y="240.00"/>
              <point x="630.00" y="240.00"/>
            </points>
          </graphic>
        </graphics>
      </edge>
      <edge source="794" target="1173" id="1184" net="1">
        <attribute name="Comment" id="1185" net="1">
          <![CDATA[]]>
          <graphics count="1">
            <graphic xoff="120.00" yoff="-30.00" x="760.00" y="240.00" id="1186" net="1" show="1" grparent="1189" state="1" pen="0,0,0" brush="255,255,255"/>
          </graphics>
        </attribute>
        <attribute name="Multiplicity" id="1187" net="1">
          <![CDATA[1]]>
          <graphics count="1">
            <graphic xoff="85.00" yoff="-25.00" x="725.00" y="245.00" id="1188" net="1" show="1" grparent="1189" state="1" pen="0,0,0" brush="255,255,255"/>
          </graphics>
        </attribute>
        <graphics count="1">
          <graphic id="1189" net="1" source="805" target="1183" state="1" show="1" pen="0,0,0" brush="0,0,0" edge_designtype="3">
            <points count="2">
              <point x="640.00" y="250.00"/>
              <point x="640.00" y="290.00"/>
            </points>
          </graphic>
        </graphics>
      </edge>
    </edgeclass>
    <edgeclass count="2" name="Read Edge">
      <edge source="530" target="541" id="736" net="1">
        <attribute name="Comment" id="737" net="1">
          <![CDATA[]]>
          <graphics count="1">
            <graphic xoff="320.00" yoff="-30.00" x="640.00" y="130.00" id="738" net="1" show="1" grparent="741" state="1" pen="0,0,0" brush="255,255,255"/>
          </graphics>
        </attribute>
        <attribute name="Multiplicity" id="739" net="1">
          <![CDATA[1]]>
          <graphics count="1">
            <graphic xoff="300.00" yoff="-30.00" x="620.00" y="130.00" id="740" net="1" show="1" grparent="741" state="1" pen="0,0,0" brush="255,255,255"/>
          </graphics>
        </attribute>
        <graphics count="1">
          <graphic id="741" net="1" source="540" target="551" state="1" show="1" pen="0,0,0" brush="0,0,0" edge_designtype="2">
            <points count="2">
              <point x="270.00" y="160.00"/>
              <point x="370.00" y="160.00"/>
            </points>
          </graphic>
        </graphics>
      </edge>
      <edge source="742" target="753" id="764" net="1">
        <attribute name="Comment" id="765" net="1">
          <![CDATA[]]>
          <graphics count="1">
            <graphic xoff="20.00" yoff="120.00" x="340.00" y="360.00" id="766" net="1" show="1" grparent="769" state="1" pen="0,0,0" brush="255,255,255"/>
          </graphics>
        </attribute>
        <attribute name="Multiplicity" id="767" net="1">
          <![CDATA[1]]>
          <graphics count="1">
            <graphic xoff="-0.00" yoff="120.00" x="320.00" y="360.00" id="768" net="1" show="1" grparent="769" state="1" pen="0,0,0" brush="255,255,255"/>
          </graphics>
        </attribute>
        <graphics count="1">
          <graphic id="769" net="1" source="752" target="763" state="1" show="1" pen="0,0,0" brush="0,0,0" edge_designtype="2">
            <points count="2">
              <point x="270.00" y="240.00"/>
              <point x="370.00" y="240.00"/>
            </points>
          </graphic>
        </graphics>
      </edge>
    </edgeclass>
    <edgeclass count="0" name="Inhibitor Edge"/>
    <edgeclass count="0" name="Reset Edge"/>
    <edgeclass count="0" name="Equal Edge"/>
    <edgeclass count="0" name="Modifier Edge"/>
  </edgeclasses>
  <metadataclasses count="8">
    <metadataclass count="1" name="General">
      <metadata id="430" net="1">
        <attribute name="Name" id="431" net="1">
          <![CDATA[]]>
          <graphics count="1">
            <graphic xoff="3.00" x="20.00" y="20.00" id="432" net="1" show="1" grparent="443" state="1" pen="0,0,0" brush="255,255,255"/>
          </graphics>
        </attribute>
        <attribute name="Created" id="433" net="1">
          <![CDATA[2018-02-02 16:31:10]]>
          <graphics count="1">
            <graphic xoff="25.00" yoff="20.00" x="42.00" y="40.00" id="434" net="1" show="0" grparent="443" state="1" pen="0,0,0" brush="255,255,255"/>
          </graphics>
        </attribute>
        <attribute name="Authors" id="435" net="1">
          <![CDATA[]]>
          <graphics count="1">
            <graphic xoff="25.00" yoff="40.00" x="42.00" y="60.00" id="436" net="1" show="1" grparent="443" state="1" pen="0,0,0" brush="255,255,255"/>
          </graphics>
        </attribute>
        <attribute name="Keywords" id="437" net="1">
          <![CDATA[]]>
          <graphics count="1">
            <graphic xoff="40.00" yoff="25.00" x="57.00" y="45.00" id="438" net="1" show="1" grparent="443" state="1" pen="0,0,0" brush="255,255,255"/>
          </graphics>
        </attribute>
        <attribute name="Description" id="439" net="1">
          <![CDATA[]]>
          <graphics count="1">
            <graphic xoff="25.00" yoff="40.00" x="42.00" y="60.00" id="440" net="1" show="1" grparent="443" state="1" pen="0,0,0" brush="255,255,255"/>
          </graphics>
        </attribute>
        <attribute name="References" id="441" net="1">
          <![CDATA[]]>
          <graphics count="1">
            <graphic xoff="25.00" yoff="40.00" x="42.00" y="60.00" id="442" net="1" show="1" grparent="443" state="1" pen="0,0,0" brush="255,255,255"/>
          </graphics>
        </attribute>
        <graphics count="1">
          <graphic x="17.00" y="20.00" id="443" net="1" show="1" w="1.00" h="1.00" state="1" pen="255,255,255" brush="255,255,255"/>
        </graphics>
      </metadata>
    </metadataclass>
    <metadataclass count="0" name="Comment"/>
    <metadataclass count="0" name="Image"/>
    <metadataclass count="0" name="Constant Class"/>
    <metadataclass count="0" name="Function Class"/>
    <metadataclass count="1" name="Plot">
      <metadata id="444" net="1">
        <attribute name="Name" id="445" net="1">
          <![CDATA[Default View]]>
          <graphics count="0"/>
        </attribute>
        <attribute name="ID" id="446" net="1">
          <![CDATA[0]]>
          <graphics count="0"/>
        </attribute>
        <attribute name="Comment" id="447" net="1">
          <![CDATA[Default View]]>
          <graphics count="0"/>
        </attribute>
        <attribute name="Nodeclass" id="448" net="1">
          <![CDATA[Place]]>
          <graphics count="0"/>
        </attribute>
        <attribute name="ViewerType" id="449" net="1">
          <![CDATA[xyPlot]]>
          <graphics count="0"/>
        </attribute>
        <attribute name="Results" id="450" net="1">
          <![CDATA[Marking]]>
          <graphics count="0"/>
        </attribute>
        <attribute name="NodeColour" id="985" net="1">
          <![CDATA[0]]>
          <graphics count="0"/>
        </attribute>
        <attribute name="RegEx" id="986" net="1">
          <![CDATA[]]>
          <graphics count="0"/>
        </attribute>
        <attribute name="RegExInvert" id="987" net="1">
          <![CDATA[0]]>
          <graphics count="0"/>
        </attribute>
        <attribute name="PlaceList" type="ColList" id="451" net="1">
          <colList row_count="0" col_count="1" active_row="0" active_col="0">
            <colList_head>
              <colList_colLabel>
                <![CDATA[]]>
              </colList_colLabel>
            </colList_head>
            <colList_body/>
          </colList>
          <graphics count="0"/>
        </attribute>
        <attribute name="CurveInfo" type="ColList" id="452" net="1">
          <colList row_count="6" col_count="7" active_row="0" active_col="0">
            <colList_head>
              <colList_colLabel>
                <![CDATA[]]>
              </colList_colLabel>
              <colList_colLabel>
                <![CDATA[]]>
              </colList_colLabel>
              <colList_colLabel>
                <![CDATA[]]>
              </colList_colLabel>
              <colList_colLabel>
                <![CDATA[]]>
              </colList_colLabel>
              <colList_colLabel>
                <![CDATA[]]>
              </colList_colLabel>
              <colList_colLabel>
                <![CDATA[]]>
              </colList_colLabel>
              <colList_colLabel>
                <![CDATA[]]>
              </colList_colLabel>
            </colList_head>
            <colList_body>
              <colList_row nr="0">
                <colList_col nr="0">
                  <![CDATA[0]]>
                </colList_col>
                <colList_col nr="1">
                  <![CDATA[Unfolded]]>
                </colList_col>
                <colList_col nr="2">
                  <![CDATA[1]]>
                </colList_col>
                <colList_col nr="3">
                  <![CDATA[#FF0000]]>
                </colList_col>
                <colList_col nr="4">
                  <![CDATA[-1]]>
                </colList_col>
                <colList_col nr="5">
                  <![CDATA[-1]]>
                </colList_col>
                <colList_col nr="6">
                  <![CDATA[mRNA1]]>
                </colList_col>
              </colList_row>
              <colList_row nr="1">
                <colList_col nr="0">
                  <![CDATA[1]]>
                </colList_col>
                <colList_col nr="1">
                  <![CDATA[Unfolded]]>
                </colList_col>
                <colList_col nr="2">
                  <![CDATA[1]]>
                </colList_col>
                <colList_col nr="3">
                  <![CDATA[#00FF00]]>
                </colList_col>
                <colList_col nr="4">
                  <![CDATA[-1]]>
                </colList_col>
                <colList_col nr="5">
                  <![CDATA[-1]]>
                </colList_col>
                <colList_col nr="6">
                  <![CDATA[Protein1]]>
                </colList_col>
              </colList_row>
              <colList_row nr="2">
                <colList_col nr="0">
                  <![CDATA[2]]>
                </colList_col>
                <colList_col nr="1">
                  <![CDATA[Unfolded]]>
                </colList_col>
                <colList_col nr="2">
                  <![CDATA[1]]>
                </colList_col>
                <colList_col nr="3">
                  <![CDATA[#0000FF]]>
                </colList_col>
                <colList_col nr="4">
                  <![CDATA[-1]]>
                </colList_col>
                <colList_col nr="5">
                  <![CDATA[-1]]>
                </colList_col>
                <colList_col nr="6">
                  <![CDATA[mRNA2]]>
                </colList_col>
              </colList_row>
              <colList_row nr="3">
                <colList_col nr="0">
                  <![CDATA[3]]>
                </colList_col>
                <colList_col nr="1">
                  <![CDATA[Unfolded]]>
                </colList_col>
                <colList_col nr="2">
                  <![CDATA[1]]>
                </colList_col>
                <colList_col nr="3">
                  <![CDATA[#C86464]]>
                </colList_col>
                <colList_col nr="4">
                  <![CDATA[-1]]>
                </colList_col>
                <colList_col nr="5">
                  <![CDATA[-1]]>
                </colList_col>
                <colList_col nr="6">
                  <![CDATA[Protein2]]>
                </colList_col>
              </colList_row>
              <colList_row nr="4">
                <colList_col nr="0">
                  <![CDATA[4]]>
                </colList_col>
                <colList_col nr="1">
                  <![CDATA[Unfolded]]>
                </colList_col>
                <colList_col nr="2">
                  <![CDATA[1]]>
                </colList_col>
                <colList_col nr="3">
                  <![CDATA[#C8C864]]>
                </colList_col>
                <colList_col nr="4">
                  <![CDATA[-1]]>
                </colList_col>
                <colList_col nr="5">
                  <![CDATA[-1]]>
                </colList_col>
                <colList_col nr="6">
                  <![CDATA[Gene1]]>
                </colList_col>
              </colList_row>
              <colList_row nr="5">
                <colList_col nr="0">
                  <![CDATA[5]]>
                </colList_col>
                <colList_col nr="1">
                  <![CDATA[Unfolded]]>
                </colList_col>
                <colList_col nr="2">
                  <![CDATA[1]]>
                </colList_col>
                <colList_col nr="3">
                  <![CDATA[#00C864]]>
                </colList_col>
                <colList_col nr="4">
                  <![CDATA[-1]]>
                </colList_col>
                <colList_col nr="5">
                  <![CDATA[-1]]>
                </colList_col>
                <colList_col nr="6">
                  <![CDATA[Gene2]]>
                </colList_col>
              </colList_row>
            </colList_body>
          </colList>
          <graphics count="0"/>
        </attribute>
        <attribute name="IsCurrent" id="453" net="1">
          <![CDATA[1]]>
          <graphics count="0"/>
        </attribute>
        <attribute name="ViewTitle" id="454" net="1">
          <![CDATA[Untitled]]>
          <graphics count="0"/>
        </attribute>
        <attribute name="ChartWidth" id="992" net="1">
          <![CDATA[600]]>
          <graphics count="0"/>
        </attribute>
        <attribute name="ChartHeight" id="993" net="1">
          <![CDATA[600]]>
          <graphics count="0"/>
        </attribute>
        <attribute name="WindowWidth" id="994" net="1">
          <![CDATA[600]]>
          <graphics count="0"/>
        </attribute>
        <attribute name="WindowHeight" id="995" net="1">
          <![CDATA[600]]>
          <graphics count="0"/>
        </attribute>
        <attribute name="XAxisTitle" id="455" net="1">
          <![CDATA[Time]]>
          <graphics count="0"/>
        </attribute>
        <attribute name="YAxisTitle" id="456" net="1">
          <![CDATA[]]>
          <graphics count="0"/>
        </attribute>
        <attribute name="DefaultLineWidth" id="457" net="1">
          <![CDATA[2]]>
          <graphics count="0"/>
        </attribute>
        <attribute name="DefaultLineStyle" id="458" net="1">
          <![CDATA[100]]>
          <graphics count="0"/>
        </attribute>
        <attribute name="ShowLegend" id="459" net="1">
          <![CDATA[1]]>
          <graphics count="0"/>
        </attribute>
        <attribute name="LegendHorizontalPosition" id="460" net="1">
          <![CDATA[32]]>
          <graphics count="0"/>
        </attribute>
        <attribute name="LegendVerticalPosition" id="461" net="1">
          <![CDATA[1]]>
          <graphics count="0"/>
        </attribute>
        <attribute name="ShowLines" id="462" net="1">
          <![CDATA[1]]>
          <graphics count="0"/>
        </attribute>
        <attribute name="ShowSymbols" id="463" net="1">
          <![CDATA[0]]>
          <graphics count="0"/>
        </attribute>
        <attribute name="BarWidth" id="464" net="1">
          <![CDATA[20]]>
          <graphics count="0"/>
        </attribute>
        <attribute name="IntervalWidth" id="465" net="1">
          <![CDATA[0]]>
          <graphics count="0"/>
        </attribute>
        <attribute name="XAxisVariable" id="466" net="1">
          <![CDATA[Time]]>
          <graphics count="0"/>
        </attribute>
        <attribute name="XAxisVariableName" id="467" net="1">
          <![CDATA[Simulation Time]]>
          <graphics count="0"/>
        </attribute>
        <attribute name="SumOfNodes" id="468" net="1">
          <![CDATA[0]]>
          <graphics count="0"/>
        </attribute>
        <attribute name="FixedXAdjustment" id="1010" net="1">
          <![CDATA[0]]>
          <graphics count="0"/>
        </attribute>
        <attribute name="FixedYAdjustment" id="1011" net="1">
          <![CDATA[0]]>
          <graphics count="0"/>
        </attribute>
        <attribute name="X_Axis_Max" id="470" net="1">
          <![CDATA[1]]>
          <graphics count="0"/>
        </attribute>
        <attribute name="X_Axis_Min" id="471" net="1">
          <![CDATA[0]]>
          <graphics count="0"/>
        </attribute>
        <attribute name="Y_Axis_Max" id="472" net="1">
          <![CDATA[1]]>
          <graphics count="0"/>
        </attribute>
        <attribute name="Y_Axis_Min" id="473" net="1">
          <![CDATA[0]]>
          <graphics count="0"/>
        </attribute>
        <attribute name="X_ZOOM" id="474" net="1">
          <![CDATA[1]]>
          <graphics count="0"/>
        </attribute>
        <attribute name="Y_ZOOM" id="475" net="1">
          <![CDATA[1]]>
          <graphics count="0"/>
        </attribute>
        <attribute name="SortCurvesBy" id="476" net="1">
          <![CDATA[0]]>
          <graphics count="0"/>
        </attribute>
        <attribute name="HistogramFrequencyType" id="477" net="1">
          <![CDATA[0]]>
          <graphics count="0"/>
        </attribute>
        <graphics count="0"/>
      </metadata>
    </metadataclass>
    <metadataclass count="1" name="Simulation Properties">
      <metadata id="486" net="1">
        <attribute name="interval start" id="487" net="1">
          <![CDATA[10]]>
          <graphics count="0"/>
        </attribute>
        <attribute name="interval end" id="488" net="1">
          <![CDATA[20]]>
          <graphics count="0"/>
        </attribute>
        <attribute name="output step" id="489" net="1">
          <![CDATA[100]]>
          <graphics count="0"/>
        </attribute>
        <attribute name="simulator" id="490" net="1">
          <![CDATA[0]]>
          <graphics count="0"/>
        </attribute>
        <attribute name="ODE Solver" id="1025" net="1">
          <![CDATA[2]]>
          <graphics count="0"/>
        </attribute>
        <attribute name="simulator properties" type="ColList" id="491" net="1">
          <colList row_count="4" col_count="2" active_row="0" active_col="0">
            <colList_head>
              <colList_colLabel>
                <![CDATA[]]>
              </colList_colLabel>
              <colList_colLabel>
                <![CDATA[]]>
              </colList_colLabel>
            </colList_head>
            <colList_body>
              <colList_row nr="0">
                <colList_col nr="0">
                  <![CDATA[InBetweenVisualization]]>
                </colList_col>
                <colList_col nr="1">
                  <![CDATA[1]]>
                </colList_col>
              </colList_row>
              <colList_row nr="1">
                <colList_col nr="0">
                  <![CDATA[Refreshrate]]>
                </colList_col>
                <colList_col nr="1">
                  <![CDATA[5000]]>
                </colList_col>
              </colList_row>
              <colList_row nr="2">
                <colList_col nr="0">
                  <![CDATA[RunCount]]>
                </colList_col>
                <colList_col nr="1">
                  <![CDATA[100]]>
                </colList_col>
              </colList_row>
              <colList_row nr="3">
                <colList_col nr="0">
                  <![CDATA[ThreadCount]]>
                </colList_col>
                <colList_col nr="1">
                  <![CDATA[1]]>
                </colList_col>
              </colList_row>
            </colList_body>
          </colList>
          <graphics count="0"/>
        </attribute>
        <graphics count="0"/>
      </metadata>
    </metadataclass>
    <metadataclass count="1" name="Simulation Results">
      <metadata id="492" net="1">
        <attribute name="marking" id="493" net="1">
          <![CDATA[]]>
          <graphics count="0"/>
        </attribute>
        <attribute name="marking square" id="494" net="1">
          <![CDATA[]]>
          <graphics count="0"/>
        </attribute>
        <attribute name="firing rate" id="495" net="1">
          <![CDATA[]]>
          <graphics count="0"/>
        </attribute>
        <graphics count="0"/>
      </metadata>
    </metadataclass>
  </metadataclasses>
</Snoopy>
