# Supplementary material for: Modeling and analysis of the impacts of jet lag on circadian rhythm and its role in tumor growth
Source: PeerJ. 2018 Jun 6;6:e4877. doi: 10.7717/peerj.4877 (PMC5994163; doi:10.7717/peerj.4877)
Supplement: Supplemental Information 1 — Initially, parameter sets are generated through SMBioNet by providing it all the variables and the regulatory interactions of the BRN. From the generated parameter sets, a single set is selected. The selected parameter set was used to generate a qualitative model in GINsim. This model was then converted into a Petri net model which was primarily a discrete model and was further converted into Hybrid PN. Supplementary File 1- Petri Net Model: A Hybrid PN with 3 parameter sets to model the normal scenario, mild jetlag and chronic jetlag. (Use Snoopy to open this file.) Supplementary File 2-GINsim Model: The Qualitative Model generated using the BRN and the verified parameter values. (Use GINsim to open this file.) Supplementary File 3-SMBioNet Input Code: This code consists of: Variables, Parameters, Regulatory interactions and CTL formulas This was provided to SMBioNet for the generation of parameter sets (Use notepad to view). Supplementary File 4- SMBioNet Output Code: The output file generated by SMBioNet consisting of all the generated models (Use MS Word to view). Supplementary File 5- Additional Information. File having some explanation regarding how were the kinetic rate parameters defined? And some additional information about Fig. 7. (Use MS Word to view). Supplementary File 6- THPN example file. Petri net file for THPN example shown in Fig. 6. (Use Snoopy to open this file.) Supplementary File 7- Simulation for the THPN example. Simulation diagram of the THPN example shown in Fig. 6 with a brief explanation. (Use MS Word to view). [file peerj-06-4877-s001.zip › Supplementary Files/Supplementary1.sphybrid]

<?xml version="1.0" encoding="UTF-8"?>
<?xml-stylesheet type="text/xsl" href="/xsl/spped2svg.xsl"?>
<Snoopy version="2" revision="1.21">
  <netclass name="Hybrid Petri Net"/>
  <nodeclasses count="9">
    <nodeclass count="1" name="Place">
      <node id="2496" net="1">
        <attribute name="Name" id="2497" net="1">
          <![CDATA[]]>
          <graphics count="1">
            <graphic xoff="25.00" yoff="20.00" x="1505.00" y="740.00" id="2502" net="1" show="1" grparent="2506" state="1" pen="0,0,0" brush="255,255,255"/>
          </graphics>
        </attribute>
        <attribute name="ID" id="2498" net="1">
          <![CDATA[0]]>
          <graphics count="1">
            <graphic xoff="25.00" yoff="20.00" x="1505.00" y="740.00" id="2503" net="1" show="0" grparent="2506" state="1" pen="0,0,0" brush="255,255,255"/>
          </graphics>
        </attribute>
        <attribute name="Marking" id="2499" net="1">
          <![CDATA[0]]>
          <graphics count="1">
            <graphic x="1480.00" y="720.00" id="2504" net="1" show="1" grparent="2506" state="1" pen="0,0,0" brush="255,255,255"/>
          </graphics>
        </attribute>
        <attribute name="Logic" id="2500" net="1">
          <![CDATA[0]]>
          <graphics count="0"/>
        </attribute>
        <attribute name="Comment" id="2501" net="1">
          <![CDATA[]]>
          <graphics count="1">
            <graphic yoff="40.00" x="1480.00" y="760.00" id="2505" net="1" show="1" grparent="2506" state="1" pen="0,0,0" brush="255,255,255"/>
          </graphics>
        </attribute>
        <graphics count="1">
          <graphic x="1480.00" y="720.00" id="2506" net="1" show="1" w="20.00" h="20.00" state="1" pen="0,0,0" brush="255,255,255"/>
        </graphics>
      </node>
    </nodeclass>
    <nodeclass count="23" name="Place, Continuous">
      <node id="5179" net="1">
        <attribute name="Fixed" id="5180" net="1">
          <![CDATA[0]]>
          <graphics count="0"/>
        </attribute>
        <attribute name="Name" id="5181" net="1">
          <![CDATA[nPC]]>
          <graphics count="1">
            <graphic xoff="25.00" yoff="20.00" x="572.50" y="697.50" id="5182" net="1" show="1" grparent="5190" state="1" pen="0,0,0" brush="255,255,255"/>
          </graphics>
        </attribute>
        <attribute name="ID" id="5183" net="1">
          <![CDATA[1]]>
          <graphics count="1">
            <graphic xoff="25.00" yoff="20.00" x="572.50" y="697.50" id="5184" net="1" show="0" grparent="5190" state="1" pen="0,0,0" brush="255,255,255"/>
          </graphics>
        </attribute>
        <attribute name="Marking" id="5185" net="1">
          <![CDATA[1]]>
          <graphics count="1">
            <graphic x="547.50" y="677.50" id="5186" net="1" show="1" grparent="5190" state="1" pen="0,0,0" brush="255,255,255"/>
          </graphics>
        </attribute>
        <attribute name="Logic" id="5187" net="1">
          <![CDATA[0]]>
          <graphics count="0"/>
        </attribute>
        <attribute name="Comment" id="5188" net="1">
          <![CDATA[]]>
          <graphics count="1">
            <graphic yoff="40.00" x="547.50" y="717.50" id="5189" net="1" show="1" grparent="5190" state="1" pen="0,0,0" brush="255,255,255"/>
          </graphics>
        </attribute>
        <graphics count="1">
          <graphic x="547.50" y="677.50" id="5190" net="1" show="1" w="20.00" h="20.00" state="1" pen="128,128,128" brush="255,255,255" thickness="3"/>
        </graphics>
      </node>
      <node id="5204" net="1">
        <attribute name="Fixed" id="5205" net="1">
          <![CDATA[0]]>
          <graphics count="0"/>
        </attribute>
        <attribute name="Name" id="5206" net="1">
          <![CDATA[PC]]>
          <graphics count="1">
            <graphic xoff="25.00" yoff="20.00" x="507.50" y="737.50" id="5207" net="1" show="1" grparent="5215" state="1" pen="0,0,0" brush="255,255,255"/>
          </graphics>
        </attribute>
        <attribute name="ID" id="5208" net="1">
          <![CDATA[2]]>
          <graphics count="1">
            <graphic xoff="25.00" yoff="20.00" x="507.50" y="737.50" id="5209" net="1" show="0" grparent="5215" state="1" pen="0,0,0" brush="255,255,255"/>
          </graphics>
        </attribute>
        <attribute name="Marking" id="5210" net="1">
          <![CDATA[0]]>
          <graphics count="1">
            <graphic x="482.50" y="717.50" id="5211" net="1" show="1" grparent="5215" state="1" pen="0,0,0" brush="255,255,255"/>
          </graphics>
        </attribute>
        <attribute name="Logic" id="5212" net="1">
          <![CDATA[0]]>
          <graphics count="0"/>
        </attribute>
        <attribute name="Comment" id="5213" net="1">
          <![CDATA[]]>
          <graphics count="1">
            <graphic yoff="40.00" x="482.50" y="757.50" id="5214" net="1" show="1" grparent="5215" state="1" pen="0,0,0" brush="255,255,255"/>
          </graphics>
        </attribute>
        <graphics count="1">
          <graphic x="482.50" y="717.50" id="5215" net="1" show="1" w="20.00" h="20.00" state="1" pen="128,128,128" brush="255,255,255" thickness="3"/>
        </graphics>
      </node>
      <node id="5216" net="1">
        <attribute name="Fixed" id="5217" net="1">
          <![CDATA[0]]>
          <graphics count="0"/>
        </attribute>
        <attribute name="Name" id="5218" net="1">
          <![CDATA[CB]]>
          <graphics count="1">
            <graphic xoff="25.00" yoff="20.00" x="580.00" y="817.50" id="5219" net="1" show="1" grparent="5227" state="1" pen="0,0,0" brush="255,255,255"/>
          </graphics>
        </attribute>
        <attribute name="ID" id="5220" net="1">
          <![CDATA[3]]>
          <graphics count="1">
            <graphic xoff="25.00" yoff="20.00" x="580.00" y="817.50" id="5221" net="1" show="0" grparent="5227" state="1" pen="0,0,0" brush="255,255,255"/>
          </graphics>
        </attribute>
        <attribute name="Marking" id="5222" net="1">
          <![CDATA[0]]>
          <graphics count="1">
            <graphic x="555.00" y="797.50" id="5223" net="1" show="1" grparent="5227" state="1" pen="0,0,0" brush="255,255,255"/>
          </graphics>
        </attribute>
        <attribute name="Logic" id="5224" net="1">
          <![CDATA[0]]>
          <graphics count="0"/>
        </attribute>
        <attribute name="Comment" id="5225" net="1">
          <![CDATA[]]>
          <graphics count="1">
            <graphic yoff="40.00" x="555.00" y="837.50" id="5226" net="1" show="1" grparent="5227" state="1" pen="0,0,0" brush="255,255,255"/>
          </graphics>
        </attribute>
        <graphics count="1">
          <graphic x="555.00" y="797.50" id="5227" net="1" show="1" w="20.00" h="20.00" state="1" pen="128,128,128" brush="255,255,255" thickness="3"/>
        </graphics>
      </node>
      <node id="5228" net="1">
        <attribute name="Fixed" id="5229" net="1">
          <![CDATA[0]]>
          <graphics count="0"/>
        </attribute>
        <attribute name="Name" id="5230" net="1">
          <![CDATA[Rev]]>
          <graphics count="1">
            <graphic xoff="25.00" yoff="20.00" x="818.33" y="175.83" id="5231" net="1" show="1" grparent="5239" state="1" pen="0,0,0" brush="255,255,255"/>
          </graphics>
        </attribute>
        <attribute name="ID" id="5232" net="1">
          <![CDATA[4]]>
          <graphics count="1">
            <graphic xoff="25.00" yoff="20.00" x="818.33" y="175.83" id="5233" net="1" show="0" grparent="5239" state="1" pen="0,0,0" brush="255,255,255"/>
          </graphics>
        </attribute>
        <attribute name="Marking" id="5234" net="1">
          <![CDATA[0]]>
          <graphics count="1">
            <graphic x="793.33" y="155.83" id="5235" net="1" show="1" grparent="5239" state="1" pen="0,0,0" brush="255,255,255"/>
          </graphics>
        </attribute>
        <attribute name="Logic" id="5236" net="1">
          <![CDATA[0]]>
          <graphics count="0"/>
        </attribute>
        <attribute name="Comment" id="5237" net="1">
          <![CDATA[]]>
          <graphics count="1">
            <graphic yoff="40.00" x="793.33" y="195.83" id="5238" net="1" show="1" grparent="5239" state="1" pen="0,0,0" brush="255,255,255"/>
          </graphics>
        </attribute>
        <graphics count="1">
          <graphic x="793.33" y="155.83" id="5239" net="1" show="1" w="20.00" h="20.00" state="1" pen="128,128,128" brush="255,255,255" thickness="3"/>
        </graphics>
      </node>
      <node id="5240" net="1">
        <attribute name="Fixed" id="5241" net="1">
          <![CDATA[0]]>
          <graphics count="0"/>
        </attribute>
        <attribute name="Name" id="5242" net="1">
          <![CDATA[nCB]]>
          <graphics count="1">
            <graphic xoff="25.00" yoff="20.00" x="507.50" y="586.67" id="5243" net="1" show="1" grparent="5251" state="1" pen="0,0,0" brush="255,255,255"/>
          </graphics>
        </attribute>
        <attribute name="ID" id="5244" net="1">
          <![CDATA[5]]>
          <graphics count="1">
            <graphic xoff="25.00" yoff="20.00" x="507.50" y="586.67" id="5245" net="1" show="0" grparent="5251" state="1" pen="0,0,0" brush="255,255,255"/>
          </graphics>
        </attribute>
        <attribute name="Marking" id="5246" net="1">
          <![CDATA[1]]>
          <graphics count="1">
            <graphic x="482.50" y="566.67" id="5247" net="1" show="1" grparent="5251" state="1" pen="0,0,0" brush="255,255,255"/>
          </graphics>
        </attribute>
        <attribute name="Logic" id="5248" net="1">
          <![CDATA[0]]>
          <graphics count="0"/>
        </attribute>
        <attribute name="Comment" id="5249" net="1">
          <![CDATA[]]>
          <graphics count="1">
            <graphic yoff="40.00" x="482.50" y="606.67" id="5250" net="1" show="1" grparent="5251" state="1" pen="0,0,0" brush="255,255,255"/>
          </graphics>
        </attribute>
        <graphics count="1">
          <graphic x="482.50" y="566.67" id="5251" net="1" show="1" w="20.00" h="20.00" state="1" pen="128,128,128" brush="255,255,255" thickness="3"/>
        </graphics>
      </node>
      <node id="5259" net="1">
        <attribute name="Fixed" id="5260" net="1">
          <![CDATA[0]]>
          <graphics count="0"/>
        </attribute>
        <attribute name="Name" id="5261" net="1">
          <![CDATA[BMAL1]]>
          <graphics count="1">
            <graphic xoff="25.00" yoff="20.00" x="75.00" y="187.50" id="5262" net="1" show="1" grparent="5270" state="1" pen="0,0,0" brush="255,255,255"/>
          </graphics>
        </attribute>
        <attribute name="ID" id="5263" net="1">
          <![CDATA[6]]>
          <graphics count="1">
            <graphic xoff="25.00" yoff="20.00" x="75.00" y="187.50" id="5264" net="1" show="0" grparent="5270" state="1" pen="0,0,0" brush="255,255,255"/>
          </graphics>
        </attribute>
        <attribute name="Marking" id="5265" net="1">
          <![CDATA[0]]>
          <graphics count="1">
            <graphic x="50.00" y="167.50" id="5266" net="1" show="1" grparent="5270" state="1" pen="0,0,0" brush="255,255,255"/>
          </graphics>
        </attribute>
        <attribute name="Logic" id="5267" net="1">
          <![CDATA[0]]>
          <graphics count="0"/>
        </attribute>
        <attribute name="Comment" id="5268" net="1">
          <![CDATA[]]>
          <graphics count="1">
            <graphic yoff="40.00" x="50.00" y="207.50" id="5269" net="1" show="1" grparent="5270" state="1" pen="0,0,0" brush="255,255,255"/>
          </graphics>
        </attribute>
        <graphics count="1">
          <graphic x="50.00" y="167.50" id="5270" net="1" show="1" w="20.00" h="20.00" state="1" pen="128,128,128" brush="255,255,255" thickness="3"/>
        </graphics>
      </node>
      <node id="5271" net="1">
        <attribute name="Fixed" id="5272" net="1">
          <![CDATA[0]]>
          <graphics count="0"/>
        </attribute>
        <attribute name="Name" id="5273" net="1">
          <![CDATA[nRev]]>
          <graphics count="1">
            <graphic xoff="25.00" yoff="20.00" x="868.33" y="135.83" id="5274" net="1" show="1" grparent="5282" state="1" pen="0,0,0" brush="255,255,255"/>
          </graphics>
        </attribute>
        <attribute name="ID" id="5275" net="1">
          <![CDATA[7]]>
          <graphics count="1">
            <graphic xoff="25.00" yoff="20.00" x="868.33" y="135.83" id="5276" net="1" show="0" grparent="5282" state="1" pen="0,0,0" brush="255,255,255"/>
          </graphics>
        </attribute>
        <attribute name="Marking" id="5277" net="1">
          <![CDATA[1]]>
          <graphics count="1">
            <graphic x="843.33" y="115.83" id="5278" net="1" show="1" grparent="5282" state="1" pen="0,0,0" brush="255,255,255"/>
          </graphics>
        </attribute>
        <attribute name="Logic" id="5279" net="1">
          <![CDATA[0]]>
          <graphics count="0"/>
        </attribute>
        <attribute name="Comment" id="5280" net="1">
          <![CDATA[]]>
          <graphics count="1">
            <graphic yoff="40.00" x="843.33" y="155.83" id="5281" net="1" show="1" grparent="5282" state="1" pen="0,0,0" brush="255,255,255"/>
          </graphics>
        </attribute>
        <graphics count="1">
          <graphic x="843.33" y="115.83" id="5282" net="1" show="1" w="20.00" h="20.00" state="1" pen="128,128,128" brush="255,255,255" thickness="3"/>
        </graphics>
      </node>
      <node id="5290" net="1">
        <attribute name="Fixed" id="5291" net="1">
          <![CDATA[0]]>
          <graphics count="0"/>
        </attribute>
        <attribute name="Name" id="5292" net="1">
          <![CDATA[p53]]>
          <graphics count="1">
            <graphic xoff="25.00" yoff="20.00" x="265.00" y="316.67" id="5293" net="1" show="1" grparent="5301" state="1" pen="0,0,0" brush="255,255,255"/>
          </graphics>
        </attribute>
        <attribute name="ID" id="5294" net="1">
          <![CDATA[8]]>
          <graphics count="1">
            <graphic xoff="25.00" yoff="20.00" x="265.00" y="316.67" id="5295" net="1" show="0" grparent="5301" state="1" pen="0,0,0" brush="255,255,255"/>
          </graphics>
        </attribute>
        <attribute name="Marking" id="5296" net="1">
          <![CDATA[0]]>
          <graphics count="1">
            <graphic x="240.00" y="296.67" id="5297" net="1" show="1" grparent="5301" state="1" pen="0,0,0" brush="255,255,255"/>
          </graphics>
        </attribute>
        <attribute name="Logic" id="5298" net="1">
          <![CDATA[0]]>
          <graphics count="0"/>
        </attribute>
        <attribute name="Comment" id="5299" net="1">
          <![CDATA[]]>
          <graphics count="1">
            <graphic yoff="40.00" x="240.00" y="336.67" id="5300" net="1" show="1" grparent="5301" state="1" pen="0,0,0" brush="255,255,255"/>
          </graphics>
        </attribute>
        <graphics count="1">
          <graphic x="240.00" y="296.67" id="5301" net="1" show="1" w="20.00" h="20.00" state="1" pen="128,128,128" brush="255,255,255" thickness="3"/>
        </graphics>
      </node>
      <node id="5302" net="1">
        <attribute name="Fixed" id="5303" net="1">
          <![CDATA[0]]>
          <graphics count="0"/>
        </attribute>
        <attribute name="Name" id="5304" net="1">
          <![CDATA[np53]]>
          <graphics count="1">
            <graphic xoff="25.00" yoff="20.00" x="328.33" y="360.00" id="5305" net="1" show="1" grparent="5313" state="1" pen="0,0,0" brush="255,255,255"/>
          </graphics>
        </attribute>
        <attribute name="ID" id="5306" net="1">
          <![CDATA[9]]>
          <graphics count="1">
            <graphic xoff="25.00" yoff="20.00" x="328.33" y="360.00" id="5307" net="1" show="0" grparent="5313" state="1" pen="0,0,0" brush="255,255,255"/>
          </graphics>
        </attribute>
        <attribute name="Marking" id="5308" net="1">
          <![CDATA[1]]>
          <graphics count="1">
            <graphic x="303.33" y="340.00" id="5309" net="1" show="1" grparent="5313" state="1" pen="0,0,0" brush="255,255,255"/>
          </graphics>
        </attribute>
        <attribute name="Logic" id="5310" net="1">
          <![CDATA[0]]>
          <graphics count="0"/>
        </attribute>
        <attribute name="Comment" id="5311" net="1">
          <![CDATA[]]>
          <graphics count="1">
            <graphic yoff="40.00" x="303.33" y="380.00" id="5312" net="1" show="1" grparent="5313" state="1" pen="0,0,0" brush="255,255,255"/>
          </graphics>
        </attribute>
        <graphics count="1">
          <graphic x="303.33" y="340.00" id="5313" net="1" show="1" w="20.00" h="20.00" state="1" pen="128,128,128" brush="255,255,255" thickness="3"/>
        </graphics>
      </node>
      <node id="5321" net="1">
        <attribute name="Fixed" id="5322" net="1">
          <![CDATA[0]]>
          <graphics count="0"/>
        </attribute>
        <attribute name="Name" id="5323" net="1">
          <![CDATA[nBMAL1]]>
          <graphics count="1">
            <graphic xoff="25.00" yoff="20.00" x="405.00" y="230.00" id="5324" net="1" show="1" grparent="5332" state="1" pen="0,0,0" brush="255,255,255"/>
          </graphics>
        </attribute>
        <attribute name="ID" id="5325" net="1">
          <![CDATA[10]]>
          <graphics count="1">
            <graphic xoff="25.00" yoff="20.00" x="405.00" y="230.00" id="5326" net="1" show="0" grparent="5332" state="1" pen="0,0,0" brush="255,255,255"/>
          </graphics>
        </attribute>
        <attribute name="Marking" id="5327" net="1">
          <![CDATA[1]]>
          <graphics count="1">
            <graphic x="380.00" y="210.00" id="5328" net="1" show="1" grparent="5332" state="1" pen="0,0,0" brush="255,255,255"/>
          </graphics>
        </attribute>
        <attribute name="Logic" id="5329" net="1">
          <![CDATA[0]]>
          <graphics count="0"/>
        </attribute>
        <attribute name="Comment" id="5330" net="1">
          <![CDATA[]]>
          <graphics count="1">
            <graphic yoff="40.00" x="380.00" y="250.00" id="5331" net="1" show="1" grparent="5332" state="1" pen="0,0,0" brush="255,255,255"/>
          </graphics>
        </attribute>
        <graphics count="1">
          <graphic x="380.00" y="210.00" id="5332" net="1" show="1" w="20.00" h="20.00" state="1" pen="128,128,128" brush="255,255,255" thickness="3"/>
        </graphics>
      </node>
      <node id="5340" net="1">
        <attribute name="Fixed" id="5341" net="1">
          <![CDATA[0]]>
          <graphics count="0"/>
        </attribute>
        <attribute name="Name" id="5342" net="1">
          <![CDATA[nMyc]]>
          <graphics count="1">
            <graphic xoff="25.00" yoff="20.00" x="208.33" y="531.67" id="5343" net="1" show="1" grparent="5351" state="1" pen="0,0,0" brush="255,255,255"/>
          </graphics>
        </attribute>
        <attribute name="ID" id="5344" net="1">
          <![CDATA[11]]>
          <graphics count="1">
            <graphic xoff="25.00" yoff="20.00" x="208.33" y="531.67" id="5345" net="1" show="0" grparent="5351" state="1" pen="0,0,0" brush="255,255,255"/>
          </graphics>
        </attribute>
        <attribute name="Marking" id="5346" net="1">
          <![CDATA[1]]>
          <graphics count="1">
            <graphic x="183.33" y="511.67" id="5347" net="1" show="1" grparent="5351" state="1" pen="0,0,0" brush="255,255,255"/>
          </graphics>
        </attribute>
        <attribute name="Logic" id="5348" net="1">
          <![CDATA[0]]>
          <graphics count="0"/>
        </attribute>
        <attribute name="Comment" id="5349" net="1">
          <![CDATA[]]>
          <graphics count="1">
            <graphic yoff="40.00" x="183.33" y="551.67" id="5350" net="1" show="1" grparent="5351" state="1" pen="0,0,0" brush="255,255,255"/>
          </graphics>
        </attribute>
        <graphics count="1">
          <graphic x="183.33" y="511.67" id="5351" net="1" show="1" w="20.00" h="20.00" state="1" pen="128,128,128" brush="255,255,255" thickness="3"/>
        </graphics>
      </node>
      <node id="5403" net="1">
        <attribute name="Fixed" id="5404" net="1">
          <![CDATA[0]]>
          <graphics count="0"/>
        </attribute>
        <attribute name="Name" id="5405" net="1">
          <![CDATA[Myc]]>
          <graphics count="1">
            <graphic xoff="25.00" yoff="20.00" x="387.50" y="445.83" id="5406" net="1" show="1" grparent="5414" state="1" pen="0,0,0" brush="255,255,255"/>
          </graphics>
        </attribute>
        <attribute name="ID" id="5407" net="1">
          <![CDATA[12]]>
          <graphics count="1">
            <graphic xoff="25.00" yoff="20.00" x="387.50" y="445.83" id="5408" net="1" show="0" grparent="5414" state="1" pen="0,0,0" brush="255,255,255"/>
          </graphics>
        </attribute>
        <attribute name="Marking" id="5409" net="1">
          <![CDATA[0]]>
          <graphics count="1">
            <graphic x="362.50" y="425.83" id="5410" net="1" show="1" grparent="5414" state="1" pen="0,0,0" brush="255,255,255"/>
          </graphics>
        </attribute>
        <attribute name="Logic" id="5411" net="1">
          <![CDATA[0]]>
          <graphics count="0"/>
        </attribute>
        <attribute name="Comment" id="5412" net="1">
          <![CDATA[]]>
          <graphics count="1">
            <graphic yoff="40.00" x="362.50" y="465.83" id="5413" net="1" show="1" grparent="5414" state="1" pen="0,0,0" brush="255,255,255"/>
          </graphics>
        </attribute>
        <graphics count="1">
          <graphic x="362.50" y="425.83" id="5414" net="1" show="1" w="20.00" h="20.00" state="1" pen="128,128,128" brush="255,255,255" thickness="3"/>
        </graphics>
      </node>
      <node id="5917" net="1">
        <attribute name="Fixed" id="5918" net="1">
          <![CDATA[0]]>
          <graphics count="0"/>
        </attribute>
        <attribute name="Name" id="5919" net="1">
          <![CDATA[]]>
          <graphics count="1">
            <graphic xoff="25.00" yoff="20.00" x="284.17" y="96.25" id="5920" net="1" show="1" grparent="5928" state="1" pen="0,0,0" brush="255,255,255"/>
          </graphics>
        </attribute>
        <attribute name="ID" id="5921" net="1">
          <![CDATA[13]]>
          <graphics count="1">
            <graphic xoff="25.00" yoff="20.00" x="284.17" y="96.25" id="5922" net="1" show="0" grparent="5928" state="1" pen="0,0,0" brush="255,255,255"/>
          </graphics>
        </attribute>
        <attribute name="Marking" id="5923" net="1">
          <![CDATA[0]]>
          <graphics count="1">
            <graphic x="259.17" y="76.25" id="5924" net="1" show="1" grparent="5928" state="1" pen="0,0,0" brush="255,255,255"/>
          </graphics>
        </attribute>
        <attribute name="Logic" id="5925" net="1">
          <![CDATA[0]]>
          <graphics count="0"/>
        </attribute>
        <attribute name="Comment" id="5926" net="1">
          <![CDATA[]]>
          <graphics count="1">
            <graphic yoff="40.00" x="259.17" y="116.25" id="5927" net="1" show="1" grparent="5928" state="1" pen="0,0,0" brush="255,255,255"/>
          </graphics>
        </attribute>
        <graphics count="1">
          <graphic x="259.17" y="76.25" id="5928" net="1" show="1" w="20.00" h="20.00" state="1" pen="128,128,128" brush="255,255,255" thickness="3"/>
        </graphics>
      </node>
      <node id="5929" net="1">
        <attribute name="Fixed" id="5930" net="1">
          <![CDATA[0]]>
          <graphics count="0"/>
        </attribute>
        <attribute name="Name" id="5931" net="1">
          <![CDATA[]]>
          <graphics count="1">
            <graphic xoff="25.00" yoff="20.00" x="364.17" y="50.00" id="5932" net="1" show="1" grparent="5940" state="1" pen="0,0,0" brush="255,255,255"/>
          </graphics>
        </attribute>
        <attribute name="ID" id="5933" net="1">
          <![CDATA[14]]>
          <graphics count="1">
            <graphic xoff="25.00" yoff="20.00" x="364.17" y="50.00" id="5934" net="1" show="0" grparent="5940" state="1" pen="0,0,0" brush="255,255,255"/>
          </graphics>
        </attribute>
        <attribute name="Marking" id="5935" net="1">
          <![CDATA[1]]>
          <graphics count="1">
            <graphic x="339.17" y="30.00" id="5936" net="1" show="1" grparent="5940" state="1" pen="0,0,0" brush="255,255,255"/>
          </graphics>
        </attribute>
        <attribute name="Logic" id="5937" net="1">
          <![CDATA[0]]>
          <graphics count="0"/>
        </attribute>
        <attribute name="Comment" id="5938" net="1">
          <![CDATA[]]>
          <graphics count="1">
            <graphic yoff="40.00" x="339.17" y="70.00" id="5939" net="1" show="1" grparent="5940" state="1" pen="0,0,0" brush="255,255,255"/>
          </graphics>
        </attribute>
        <graphics count="1">
          <graphic x="339.17" y="30.00" id="5940" net="1" show="1" w="20.00" h="20.00" state="1" pen="128,128,128" brush="255,255,255" thickness="3"/>
        </graphics>
      </node>
      <node id="5948" net="1">
        <attribute name="Fixed" id="5949" net="1">
          <![CDATA[0]]>
          <graphics count="0"/>
        </attribute>
        <attribute name="Name" id="5950" net="1">
          <![CDATA[]]>
          <graphics count="1">
            <graphic xoff="25.00" yoff="20.00" x="404.17" y="90.00" id="5951" net="1" show="1" grparent="5959" state="1" pen="0,0,0" brush="255,255,255"/>
          </graphics>
        </attribute>
        <attribute name="ID" id="5952" net="1">
          <![CDATA[15]]>
          <graphics count="1">
            <graphic xoff="25.00" yoff="20.00" x="404.17" y="90.00" id="5953" net="1" show="0" grparent="5959" state="1" pen="0,0,0" brush="255,255,255"/>
          </graphics>
        </attribute>
        <attribute name="Marking" id="5954" net="1">
          <![CDATA[0]]>
          <graphics count="1">
            <graphic x="379.17" y="70.00" id="5955" net="1" show="1" grparent="5959" state="1" pen="0,0,0" brush="255,255,255"/>
          </graphics>
        </attribute>
        <attribute name="Logic" id="5956" net="1">
          <![CDATA[0]]>
          <graphics count="0"/>
        </attribute>
        <attribute name="Comment" id="5957" net="1">
          <![CDATA[]]>
          <graphics count="1">
            <graphic yoff="40.00" x="379.17" y="110.00" id="5958" net="1" show="1" grparent="5959" state="1" pen="0,0,0" brush="255,255,255"/>
          </graphics>
        </attribute>
        <graphics count="1">
          <graphic x="379.17" y="70.00" id="5959" net="1" show="1" w="20.00" h="20.00" state="1" pen="128,128,128" brush="255,255,255" thickness="3"/>
        </graphics>
      </node>
      <node id="5960" net="1">
        <attribute name="Fixed" id="5961" net="1">
          <![CDATA[0]]>
          <graphics count="0"/>
        </attribute>
        <attribute name="Name" id="5962" net="1">
          <![CDATA[]]>
          <graphics count="1">
            <graphic xoff="25.00" yoff="20.00" x="444.17" y="50.00" id="5963" net="1" show="1" grparent="5971" state="1" pen="0,0,0" brush="255,255,255"/>
          </graphics>
        </attribute>
        <attribute name="ID" id="5964" net="1">
          <![CDATA[16]]>
          <graphics count="1">
            <graphic xoff="25.00" yoff="20.00" x="444.17" y="50.00" id="5965" net="1" show="0" grparent="5971" state="1" pen="0,0,0" brush="255,255,255"/>
          </graphics>
        </attribute>
        <attribute name="Marking" id="5966" net="1">
          <![CDATA[1]]>
          <graphics count="1">
            <graphic x="419.17" y="30.00" id="5967" net="1" show="1" grparent="5971" state="1" pen="0,0,0" brush="255,255,255"/>
          </graphics>
        </attribute>
        <attribute name="Logic" id="5968" net="1">
          <![CDATA[0]]>
          <graphics count="0"/>
        </attribute>
        <attribute name="Comment" id="5969" net="1">
          <![CDATA[]]>
          <graphics count="1">
            <graphic yoff="40.00" x="419.17" y="70.00" id="5970" net="1" show="1" grparent="5971" state="1" pen="0,0,0" brush="255,255,255"/>
          </graphics>
        </attribute>
        <graphics count="1">
          <graphic x="419.17" y="30.00" id="5971" net="1" show="1" w="20.00" h="20.00" state="1" pen="128,128,128" brush="255,255,255" thickness="3"/>
        </graphics>
      </node>
      <node id="5979" net="1">
        <attribute name="Fixed" id="5980" net="1">
          <![CDATA[0]]>
          <graphics count="0"/>
        </attribute>
        <attribute name="Name" id="5981" net="1">
          <![CDATA[]]>
          <graphics count="1">
            <graphic xoff="25.00" yoff="20.00" x="538.33" y="657.50" id="5982" net="1" show="1" grparent="5990" state="1" pen="0,0,0" brush="255,255,255"/>
          </graphics>
        </attribute>
        <attribute name="ID" id="5983" net="1">
          <![CDATA[17]]>
          <graphics count="1">
            <graphic xoff="25.00" yoff="20.00" x="538.33" y="657.50" id="5984" net="1" show="0" grparent="5990" state="1" pen="0,0,0" brush="255,255,255"/>
          </graphics>
        </attribute>
        <attribute name="Marking" id="5985" net="1">
          <![CDATA[0]]>
          <graphics count="1">
            <graphic x="513.33" y="637.50" id="5986" net="1" show="1" grparent="5990" state="1" pen="0,0,0" brush="255,255,255"/>
          </graphics>
        </attribute>
        <attribute name="Logic" id="5987" net="1">
          <![CDATA[0]]>
          <graphics count="0"/>
        </attribute>
        <attribute name="Comment" id="5988" net="1">
          <![CDATA[]]>
          <graphics count="1">
            <graphic yoff="40.00" x="513.33" y="677.50" id="5989" net="1" show="1" grparent="5990" state="1" pen="0,0,0" brush="255,255,255"/>
          </graphics>
        </attribute>
        <graphics count="1">
          <graphic x="513.33" y="637.50" id="5990" net="1" show="1" w="20.00" h="20.00" state="1" pen="128,128,128" brush="255,255,255" thickness="3"/>
        </graphics>
      </node>
      <node id="5991" net="1">
        <attribute name="Fixed" id="5992" net="1">
          <![CDATA[0]]>
          <graphics count="0"/>
        </attribute>
        <attribute name="Name" id="5993" net="1">
          <![CDATA[]]>
          <graphics count="1">
            <graphic xoff="25.00" yoff="20.00" x="612.50" y="737.50" id="5994" net="1" show="1" grparent="6002" state="1" pen="0,0,0" brush="255,255,255"/>
          </graphics>
        </attribute>
        <attribute name="ID" id="5995" net="1">
          <![CDATA[18]]>
          <graphics count="1">
            <graphic xoff="25.00" yoff="20.00" x="612.50" y="737.50" id="5996" net="1" show="0" grparent="6002" state="1" pen="0,0,0" brush="255,255,255"/>
          </graphics>
        </attribute>
        <attribute name="Marking" id="5997" net="1">
          <![CDATA[0]]>
          <graphics count="1">
            <graphic x="587.50" y="717.50" id="5998" net="1" show="1" grparent="6002" state="1" pen="0,0,0" brush="255,255,255"/>
          </graphics>
        </attribute>
        <attribute name="Logic" id="5999" net="1">
          <![CDATA[0]]>
          <graphics count="0"/>
        </attribute>
        <attribute name="Comment" id="6000" net="1">
          <![CDATA[]]>
          <graphics count="1">
            <graphic yoff="40.00" x="587.50" y="757.50" id="6001" net="1" show="1" grparent="6002" state="1" pen="0,0,0" brush="255,255,255"/>
          </graphics>
        </attribute>
        <graphics count="1">
          <graphic x="587.50" y="717.50" id="6002" net="1" show="1" w="20.00" h="20.00" state="1" pen="128,128,128" brush="255,255,255" thickness="3"/>
        </graphics>
      </node>
      <node id="6003" net="1">
        <attribute name="Fixed" id="6004" net="1">
          <![CDATA[0]]>
          <graphics count="0"/>
        </attribute>
        <attribute name="Name" id="6005" net="1">
          <![CDATA[]]>
          <graphics count="1">
            <graphic xoff="25.00" yoff="20.00" x="692.50" y="737.50" id="6006" net="1" show="1" grparent="6014" state="1" pen="0,0,0" brush="255,255,255"/>
          </graphics>
        </attribute>
        <attribute name="ID" id="6007" net="1">
          <![CDATA[19]]>
          <graphics count="1">
            <graphic xoff="25.00" yoff="20.00" x="692.50" y="737.50" id="6008" net="1" show="0" grparent="6014" state="1" pen="0,0,0" brush="255,255,255"/>
          </graphics>
        </attribute>
        <attribute name="Marking" id="6009" net="1">
          <![CDATA[1]]>
          <graphics count="1">
            <graphic x="667.50" y="717.50" id="6010" net="1" show="1" grparent="6014" state="1" pen="0,0,0" brush="255,255,255"/>
          </graphics>
        </attribute>
        <attribute name="Logic" id="6011" net="1">
          <![CDATA[0]]>
          <graphics count="0"/>
        </attribute>
        <attribute name="Comment" id="6012" net="1">
          <![CDATA[]]>
          <graphics count="1">
            <graphic yoff="40.00" x="667.50" y="757.50" id="6013" net="1" show="1" grparent="6014" state="1" pen="0,0,0" brush="255,255,255"/>
          </graphics>
        </attribute>
        <graphics count="1">
          <graphic x="667.50" y="717.50" id="6014" net="1" show="1" w="20.00" h="20.00" state="1" pen="128,128,128" brush="255,255,255" thickness="3"/>
        </graphics>
      </node>
      <node id="6022" net="1">
        <attribute name="Fixed" id="6023" net="1">
          <![CDATA[0]]>
          <graphics count="0"/>
        </attribute>
        <attribute name="Name" id="6024" net="1">
          <![CDATA[]]>
          <graphics count="1">
            <graphic xoff="25.00" yoff="20.00" x="758.33" y="664.17" id="6025" net="1" show="1" grparent="6033" state="1" pen="0,0,0" brush="255,255,255"/>
          </graphics>
        </attribute>
        <attribute name="ID" id="6026" net="1">
          <![CDATA[20]]>
          <graphics count="1">
            <graphic xoff="25.00" yoff="20.00" x="758.33" y="664.17" id="6027" net="1" show="0" grparent="6033" state="1" pen="0,0,0" brush="255,255,255"/>
          </graphics>
        </attribute>
        <attribute name="Marking" id="6028" net="1">
          <![CDATA[0]]>
          <graphics count="1">
            <graphic x="733.33" y="644.17" id="6029" net="1" show="1" grparent="6033" state="1" pen="0,0,0" brush="255,255,255"/>
          </graphics>
        </attribute>
        <attribute name="Logic" id="6030" net="1">
          <![CDATA[0]]>
          <graphics count="0"/>
        </attribute>
        <attribute name="Comment" id="6031" net="1">
          <![CDATA[]]>
          <graphics count="1">
            <graphic yoff="40.00" x="733.33" y="684.17" id="6032" net="1" show="1" grparent="6033" state="1" pen="0,0,0" brush="255,255,255"/>
          </graphics>
        </attribute>
        <graphics count="1">
          <graphic x="733.33" y="644.17" id="6033" net="1" show="1" w="20.00" h="20.00" state="1" pen="128,128,128" brush="255,255,255" thickness="3"/>
        </graphics>
      </node>
      <node id="6034" net="1">
        <attribute name="Fixed" id="6035" net="1">
          <![CDATA[0]]>
          <graphics count="0"/>
        </attribute>
        <attribute name="Name" id="6036" net="1">
          <![CDATA[]]>
          <graphics count="1">
            <graphic xoff="25.00" yoff="20.00" x="678.33" y="617.50" id="6037" net="1" show="1" grparent="6045" state="1" pen="0,0,0" brush="255,255,255"/>
          </graphics>
        </attribute>
        <attribute name="ID" id="6038" net="1">
          <![CDATA[21]]>
          <graphics count="1">
            <graphic xoff="25.00" yoff="20.00" x="678.33" y="617.50" id="6039" net="1" show="0" grparent="6045" state="1" pen="0,0,0" brush="255,255,255"/>
          </graphics>
        </attribute>
        <attribute name="Marking" id="6040" net="1">
          <![CDATA[0]]>
          <graphics count="1">
            <graphic x="653.33" y="597.50" id="6041" net="1" show="1" grparent="6045" state="1" pen="0,0,0" brush="255,255,255"/>
          </graphics>
        </attribute>
        <attribute name="Logic" id="6042" net="1">
          <![CDATA[0]]>
          <graphics count="0"/>
        </attribute>
        <attribute name="Comment" id="6043" net="1">
          <![CDATA[]]>
          <graphics count="1">
            <graphic yoff="40.00" x="653.33" y="637.50" id="6044" net="1" show="1" grparent="6045" state="1" pen="0,0,0" brush="255,255,255"/>
          </graphics>
        </attribute>
        <graphics count="1">
          <graphic x="653.33" y="597.50" id="6045" net="1" show="1" w="20.00" h="20.00" state="1" pen="128,128,128" brush="255,255,255" thickness="3"/>
        </graphics>
      </node>
      <node id="6046" net="1">
        <attribute name="Fixed" id="6047" net="1">
          <![CDATA[0]]>
          <graphics count="0"/>
        </attribute>
        <attribute name="Name" id="6048" net="1">
          <![CDATA[]]>
          <graphics count="1">
            <graphic xoff="445.00" x="1018.33" y="597.50" id="6049" net="1" show="1" grparent="6057" state="1" pen="0,0,0" brush="255,255,255"/>
          </graphics>
        </attribute>
        <attribute name="ID" id="6050" net="1">
          <![CDATA[22]]>
          <graphics count="1">
            <graphic xoff="445.00" x="1018.33" y="597.50" id="6051" net="1" show="0" grparent="6057" state="1" pen="0,0,0" brush="255,255,255"/>
          </graphics>
        </attribute>
        <attribute name="Marking" id="6052" net="1">
          <![CDATA[1]]>
          <graphics count="1">
            <graphic x="573.33" y="597.50" id="6053" net="1" show="1" grparent="6057" state="1" pen="0,0,0" brush="255,255,255"/>
          </graphics>
        </attribute>
        <attribute name="Logic" id="6054" net="1">
          <![CDATA[0]]>
          <graphics count="0"/>
        </attribute>
        <attribute name="Comment" id="6055" net="1">
          <![CDATA[]]>
          <graphics count="1">
            <graphic yoff="40.00" x="573.33" y="637.50" id="6056" net="1" show="1" grparent="6057" state="1" pen="0,0,0" brush="255,255,255"/>
          </graphics>
        </attribute>
        <graphics count="1">
          <graphic x="573.33" y="597.50" id="6057" net="1" show="1" w="20.00" h="20.00" state="1" pen="128,128,128" brush="255,255,255" thickness="3"/>
        </graphics>
      </node>
      <node id="6065" net="1">
        <attribute name="Fixed" id="6066" net="1">
          <![CDATA[0]]>
          <graphics count="0"/>
        </attribute>
        <attribute name="Name" id="6067" net="1">
          <![CDATA[]]>
          <graphics count="1">
            <graphic xoff="25.00" yoff="20.00" x="638.33" y="657.50" id="6068" net="1" show="1" grparent="6076" state="1" pen="0,0,0" brush="255,255,255"/>
          </graphics>
        </attribute>
        <attribute name="ID" id="6069" net="1">
          <![CDATA[23]]>
          <graphics count="1">
            <graphic xoff="25.00" yoff="20.00" x="638.33" y="657.50" id="6070" net="1" show="0" grparent="6076" state="1" pen="0,0,0" brush="255,255,255"/>
          </graphics>
        </attribute>
        <attribute name="Marking" id="6071" net="1">
          <![CDATA[1]]>
          <graphics count="1">
            <graphic x="613.33" y="637.50" id="6072" net="1" show="1" grparent="6076" state="1" pen="0,0,0" brush="255,255,255"/>
          </graphics>
        </attribute>
        <attribute name="Logic" id="6073" net="1">
          <![CDATA[0]]>
          <graphics count="0"/>
        </attribute>
        <attribute name="Comment" id="6074" net="1">
          <![CDATA[]]>
          <graphics count="1">
            <graphic yoff="40.00" x="613.33" y="677.50" id="6075" net="1" show="1" grparent="6076" state="1" pen="0,0,0" brush="255,255,255"/>
          </graphics>
        </attribute>
        <graphics count="1">
          <graphic x="613.33" y="637.50" id="6076" net="1" show="1" w="20.00" h="20.00" state="1" pen="128,128,128" brush="255,255,255" thickness="3"/>
        </graphics>
      </node>
    </nodeclass>
    <nodeclass count="0" name="Transition"/>
    <nodeclass count="14" name="Transition, Continuous">
      <node id="5359" net="1">
        <attribute name="Name" id="5360" net="1">
          <![CDATA[t_PC_0n]]>
          <graphics count="1">
            <graphic xoff="25.00" yoff="20.00" x="507.50" y="697.50" id="5361" net="1" show="1" grparent="5369" state="1" pen="0,0,0" brush="255,255,255"/>
          </graphics>
        </attribute>
        <attribute name="ID" id="5362" net="1">
          <![CDATA[0]]>
          <graphics count="1">
            <graphic xoff="25.00" yoff="20.00" x="507.50" y="697.50" id="5363" net="1" show="0" grparent="5369" state="1" pen="0,0,0" brush="255,255,255"/>
          </graphics>
        </attribute>
        <attribute name="Logic" id="5364" net="1">
          <![CDATA[0]]>
          <graphics count="0"/>
        </attribute>
        <attribute name="Comment" id="5365" net="1">
          <![CDATA[]]>
          <graphics count="1">
            <graphic xoff="40.00" x="522.50" y="677.50" id="5366" net="1" show="1" grparent="5369" state="1" pen="0,0,0" brush="255,255,255"/>
          </graphics>
        </attribute>
        <attribute name="FunctionList" type="ColList" id="5367" net="1">
          <colList row_count="4" col_count="2" active_row="3" active_col="0">
            <colList_head>
              <colList_colLabel>
                <![CDATA[Function set]]>
              </colList_colLabel>
              <colList_colLabel>
                <![CDATA[Function]]>
              </colList_colLabel>
            </colList_head>
            <colList_body>
              <colList_row nr="0">
                <colList_col nr="0">
                  <![CDATA[Main]]>
                </colList_col>
                <colList_col nr="1">
                  <![CDATA[MassAction(1)]]>
                </colList_col>
              </colList_row>
              <colList_row nr="1">
                <colList_col nr="0">
                  <![CDATA[Normal]]>
                </colList_col>
                <colList_col nr="1">
                  <![CDATA[MassAction(1)]]>
                </colList_col>
              </colList_row>
              <colList_row nr="2">
                <colList_col nr="0">
                  <![CDATA[Mild]]>
                </colList_col>
                <colList_col nr="1">
                  <![CDATA[MassAction(1.3)]]>
                </colList_col>
              </colList_row>
              <colList_row nr="3">
                <colList_col nr="0">
                  <![CDATA[Chronic]]>
                </colList_col>
                <colList_col nr="1">
                  <![CDATA[MassAction(2)]]>
                </colList_col>
              </colList_row>
            </colList_body>
          </colList>
          <graphics count="1">
            <graphic xoff="-51.67" yoff="-85.00" x="430.83" y="592.50" id="5368" net="1" show="0" grparent="5369" state="1" pen="0,0,0" brush="255,255,255"/>
          </graphics>
        </attribute>
        <graphics count="1">
          <graphic x="482.50" y="677.50" id="5369" net="1" show="1" w="20.00" h="20.00" state="1" pen="128,128,128" brush="255,255,255" thickness="3"/>
        </graphics>
      </node>
      <node id="5370" net="1">
        <attribute name="Name" id="5371" net="1">
          <![CDATA[t_Rev_0n]]>
          <graphics count="1">
            <graphic xoff="25.00" yoff="20.00" x="818.33" y="557.50" id="5372" net="1" show="1" grparent="5380" state="1" pen="0,0,0" brush="255,255,255"/>
          </graphics>
        </attribute>
        <attribute name="ID" id="5373" net="1">
          <![CDATA[1]]>
          <graphics count="1">
            <graphic xoff="25.00" yoff="20.00" x="818.33" y="557.50" id="5374" net="1" show="0" grparent="5380" state="1" pen="0,0,0" brush="255,255,255"/>
          </graphics>
        </attribute>
        <attribute name="Logic" id="5375" net="1">
          <![CDATA[0]]>
          <graphics count="0"/>
        </attribute>
        <attribute name="Comment" id="5376" net="1">
          <![CDATA[]]>
          <graphics count="1">
            <graphic xoff="40.00" x="833.33" y="537.50" id="5377" net="1" show="1" grparent="5380" state="1" pen="0,0,0" brush="255,255,255"/>
          </graphics>
        </attribute>
        <attribute name="FunctionList" type="ColList" id="5378" net="1">
          <colList row_count="4" col_count="2" active_row="3" active_col="0">
            <colList_head>
              <colList_colLabel>
                <![CDATA[Function set]]>
              </colList_colLabel>
              <colList_colLabel>
                <![CDATA[Function]]>
              </colList_colLabel>
            </colList_head>
            <colList_body>
              <colList_row nr="0">
                <colList_col nr="0">
                  <![CDATA[Main]]>
                </colList_col>
                <colList_col nr="1">
                  <![CDATA[MassAction(1)]]>
                </colList_col>
              </colList_row>
              <colList_row nr="1">
                <colList_col nr="0">
                  <![CDATA[Normal]]>
                </colList_col>
                <colList_col nr="1">
                  <![CDATA[MassAction(1)]]>
                </colList_col>
              </colList_row>
              <colList_row nr="2">
                <colList_col nr="0">
                  <![CDATA[Mild]]>
                </colList_col>
                <colList_col nr="1">
                  <![CDATA[MassAction(1)]]>
                </colList_col>
              </colList_row>
              <colList_row nr="3">
                <colList_col nr="0">
                  <![CDATA[Chronic]]>
                </colList_col>
                <colList_col nr="1">
                  <![CDATA[MassAction(1)]]>
                </colList_col>
              </colList_row>
            </colList_body>
          </colList>
          <graphics count="1">
            <graphic xoff="-329.17" yoff="-142.50" x="464.16" y="395.00" id="5379" net="1" show="0" grparent="5380" state="1" pen="0,0,0" brush="255,255,255"/>
          </graphics>
        </attribute>
        <graphics count="1">
          <graphic x="793.33" y="537.50" id="5380" net="1" show="1" w="20.00" h="20.00" state="1" pen="128,128,128" brush="255,255,255" thickness="3"/>
        </graphics>
      </node>
      <node id="5381" net="1">
        <attribute name="Name" id="5382" net="1">
          <![CDATA[t_BMAL1_1n]]>
          <graphics count="1">
            <graphic xoff="29.00" yoff="22.00" x="438.17" y="172.00" id="5383" net="1" show="1" grparent="5391" state="1" pen="0,0,0" brush="255,255,255"/>
          </graphics>
        </attribute>
        <attribute name="ID" id="5384" net="1">
          <![CDATA[2]]>
          <graphics count="1">
            <graphic xoff="25.00" yoff="20.00" x="434.17" y="170.00" id="5385" net="1" show="0" grparent="5391" state="1" pen="0,0,0" brush="255,255,255"/>
          </graphics>
        </attribute>
        <attribute name="Logic" id="5386" net="1">
          <![CDATA[0]]>
          <graphics count="0"/>
        </attribute>
        <attribute name="Comment" id="5387" net="1">
          <![CDATA[]]>
          <graphics count="1">
            <graphic xoff="40.00" x="449.17" y="150.00" id="5388" net="1" show="1" grparent="5391" state="1" pen="0,0,0" brush="255,255,255"/>
          </graphics>
        </attribute>
        <attribute name="FunctionList" type="ColList" id="5389" net="1">
          <colList row_count="4" col_count="2" active_row="3" active_col="0">
            <colList_head>
              <colList_colLabel>
                <![CDATA[Function set]]>
              </colList_colLabel>
              <colList_colLabel>
                <![CDATA[Function]]>
              </colList_colLabel>
            </colList_head>
            <colList_body>
              <colList_row nr="0">
                <colList_col nr="0">
                  <![CDATA[Main]]>
                </colList_col>
                <colList_col nr="1">
                  <![CDATA[MassAction(1)]]>
                </colList_col>
              </colList_row>
              <colList_row nr="1">
                <colList_col nr="0">
                  <![CDATA[Normal]]>
                </colList_col>
                <colList_col nr="1">
                  <![CDATA[MassAction(1)]]>
                </colList_col>
              </colList_row>
              <colList_row nr="2">
                <colList_col nr="0">
                  <![CDATA[Mild]]>
                </colList_col>
                <colList_col nr="1">
                  <![CDATA[MassAction(1.3)]]>
                </colList_col>
              </colList_row>
              <colList_row nr="3">
                <colList_col nr="0">
                  <![CDATA[Chronic]]>
                </colList_col>
                <colList_col nr="1">
                  <![CDATA[MassAction(2)]]>
                </colList_col>
              </colList_row>
            </colList_body>
          </colList>
          <graphics count="1">
            <graphic xoff="-329.17" yoff="20.00" x="80.00" y="170.00" id="5390" net="1" show="0" grparent="5391" state="1" pen="0,0,0" brush="255,255,255"/>
          </graphics>
        </attribute>
        <graphics count="1">
          <graphic x="409.17" y="150.00" id="5391" net="1" show="1" w="20.00" h="20.00" state="1" pen="128,128,128" brush="255,255,255" thickness="3"/>
        </graphics>
      </node>
      <node id="5392" net="1">
        <attribute name="Name" id="5393" net="1">
          <![CDATA[t_p53_2p]]>
          <graphics count="1">
            <graphic xoff="25.00" yoff="20.00" x="175.00" y="194.17" id="5394" net="1" show="1" grparent="5402" state="1" pen="0,0,0" brush="255,255,255"/>
          </graphics>
        </attribute>
        <attribute name="ID" id="5395" net="1">
          <![CDATA[3]]>
          <graphics count="1">
            <graphic xoff="25.00" yoff="20.00" x="175.00" y="194.17" id="5396" net="1" show="0" grparent="5402" state="1" pen="0,0,0" brush="255,255,255"/>
          </graphics>
        </attribute>
        <attribute name="Logic" id="5397" net="1">
          <![CDATA[0]]>
          <graphics count="0"/>
        </attribute>
        <attribute name="Comment" id="5398" net="1">
          <![CDATA[]]>
          <graphics count="1">
            <graphic xoff="40.00" x="190.00" y="174.17" id="5399" net="1" show="1" grparent="5402" state="1" pen="0,0,0" brush="255,255,255"/>
          </graphics>
        </attribute>
        <attribute name="FunctionList" type="ColList" id="5400" net="1">
          <colList row_count="4" col_count="2" active_row="3" active_col="0">
            <colList_head>
              <colList_colLabel>
                <![CDATA[Function set]]>
              </colList_colLabel>
              <colList_colLabel>
                <![CDATA[Function]]>
              </colList_colLabel>
            </colList_head>
            <colList_body>
              <colList_row nr="0">
                <colList_col nr="0">
                  <![CDATA[Main]]>
                </colList_col>
                <colList_col nr="1">
                  <![CDATA[MassAction(1)]]>
                </colList_col>
              </colList_row>
              <colList_row nr="1">
                <colList_col nr="0">
                  <![CDATA[Normal]]>
                </colList_col>
                <colList_col nr="1">
                  <![CDATA[MassAction(1)]]>
                </colList_col>
              </colList_row>
              <colList_row nr="2">
                <colList_col nr="0">
                  <![CDATA[Mild]]>
                </colList_col>
                <colList_col nr="1">
                  <![CDATA[MassAction(1)]]>
                </colList_col>
              </colList_row>
              <colList_row nr="3">
                <colList_col nr="0">
                  <![CDATA[Chronic]]>
                </colList_col>
                <colList_col nr="1">
                  <![CDATA[MassAction(1)]]>
                </colList_col>
              </colList_row>
            </colList_body>
          </colList>
          <graphics count="1">
            <graphic xoff="-149.17" yoff="20.00" x="0.83" y="194.17" id="5401" net="1" show="0" grparent="5402" state="1" pen="0,0,0" brush="255,255,255"/>
          </graphics>
        </attribute>
        <graphics count="1">
          <graphic x="150.00" y="174.17" id="5402" net="1" show="1" w="20.00" h="20.00" state="1" pen="128,128,128" brush="255,255,255" thickness="3"/>
        </graphics>
      </node>
      <node id="5828" net="1">
        <attribute name="Name" id="5829" net="1">
          <![CDATA[t_Myc_1n]]>
          <graphics count="1">
            <graphic xoff="25.00" yoff="20.00" x="373.33" y="545.83" id="5830" net="1" show="1" grparent="5838" state="1" pen="0,0,0" brush="255,255,255"/>
          </graphics>
        </attribute>
        <attribute name="ID" id="5831" net="1">
          <![CDATA[4]]>
          <graphics count="1">
            <graphic xoff="25.00" yoff="20.00" x="373.33" y="545.83" id="5832" net="1" show="0" grparent="5838" state="1" pen="0,0,0" brush="255,255,255"/>
          </graphics>
        </attribute>
        <attribute name="Logic" id="5833" net="1">
          <![CDATA[0]]>
          <graphics count="0"/>
        </attribute>
        <attribute name="Comment" id="5834" net="1">
          <![CDATA[]]>
          <graphics count="1">
            <graphic xoff="40.00" x="388.33" y="525.83" id="5835" net="1" show="1" grparent="5838" state="1" pen="0,0,0" brush="255,255,255"/>
          </graphics>
        </attribute>
        <attribute name="FunctionList" type="ColList" id="5836" net="1">
          <colList row_count="4" col_count="2" active_row="3" active_col="0">
            <colList_head>
              <colList_colLabel>
                <![CDATA[Function set]]>
              </colList_colLabel>
              <colList_colLabel>
                <![CDATA[Function]]>
              </colList_colLabel>
            </colList_head>
            <colList_body>
              <colList_row nr="0">
                <colList_col nr="0">
                  <![CDATA[Main]]>
                </colList_col>
                <colList_col nr="1">
                  <![CDATA[MassAction(1)]]>
                </colList_col>
              </colList_row>
              <colList_row nr="1">
                <colList_col nr="0">
                  <![CDATA[Normal]]>
                </colList_col>
                <colList_col nr="1">
                  <![CDATA[MassAction(1)]]>
                </colList_col>
              </colList_row>
              <colList_row nr="2">
                <colList_col nr="0">
                  <![CDATA[Mild]]>
                </colList_col>
                <colList_col nr="1">
                  <![CDATA[MassAction(1)]]>
                </colList_col>
              </colList_row>
              <colList_row nr="3">
                <colList_col nr="0">
                  <![CDATA[Chronic]]>
                </colList_col>
                <colList_col nr="1">
                  <![CDATA[MassAction(1)]]>
                </colList_col>
              </colList_row>
            </colList_body>
          </colList>
          <graphics count="1">
            <graphic xoff="-199.17" yoff="-416.67" x="149.16" y="109.16" id="5837" net="1" show="0" grparent="5838" state="1" pen="0,0,0" brush="255,255,255"/>
          </graphics>
        </attribute>
        <graphics count="1">
          <graphic x="348.33" y="525.83" id="5838" net="1" show="1" w="20.00" h="20.00" state="1" pen="128,128,128" brush="255,255,255" thickness="3"/>
        </graphics>
      </node>
      <node id="5839" net="1">
        <attribute name="Name" id="5840" net="1">
          <![CDATA[t_Myc_0p]]>
          <graphics count="1">
            <graphic xoff="25.00" yoff="20.00" x="328.33" y="438.33" id="5841" net="1" show="1" grparent="5849" state="1" pen="0,0,0" brush="255,255,255"/>
          </graphics>
        </attribute>
        <attribute name="ID" id="5842" net="1">
          <![CDATA[5]]>
          <graphics count="1">
            <graphic xoff="25.00" yoff="20.00" x="328.33" y="438.33" id="5843" net="1" show="0" grparent="5849" state="1" pen="0,0,0" brush="255,255,255"/>
          </graphics>
        </attribute>
        <attribute name="Logic" id="5844" net="1">
          <![CDATA[0]]>
          <graphics count="0"/>
        </attribute>
        <attribute name="Comment" id="5845" net="1">
          <![CDATA[]]>
          <graphics count="1">
            <graphic xoff="40.00" x="343.33" y="418.33" id="5846" net="1" show="1" grparent="5849" state="1" pen="0,0,0" brush="255,255,255"/>
          </graphics>
        </attribute>
        <attribute name="FunctionList" type="ColList" id="5847" net="1">
          <colList row_count="4" col_count="2" active_row="3" active_col="0">
            <colList_head>
              <colList_colLabel>
                <![CDATA[Function set]]>
              </colList_colLabel>
              <colList_colLabel>
                <![CDATA[Function]]>
              </colList_colLabel>
            </colList_head>
            <colList_body>
              <colList_row nr="0">
                <colList_col nr="0">
                  <![CDATA[Main]]>
                </colList_col>
                <colList_col nr="1">
                  <![CDATA[MassAction(1)]]>
                </colList_col>
              </colList_row>
              <colList_row nr="1">
                <colList_col nr="0">
                  <![CDATA[Normal]]>
                </colList_col>
                <colList_col nr="1">
                  <![CDATA[MassAction(1)]]>
                </colList_col>
              </colList_row>
              <colList_row nr="2">
                <colList_col nr="0">
                  <![CDATA[Mild]]>
                </colList_col>
                <colList_col nr="1">
                  <![CDATA[MassAction(1)]]>
                </colList_col>
              </colList_row>
              <colList_row nr="3">
                <colList_col nr="0">
                  <![CDATA[Chronic]]>
                </colList_col>
                <colList_col nr="1">
                  <![CDATA[MassAction(1)]]>
                </colList_col>
              </colList_row>
            </colList_body>
          </colList>
          <graphics count="1">
            <graphic xoff="-59.17" yoff="20.00" x="244.16" y="438.33" id="5848" net="1" show="0" grparent="5849" state="1" pen="0,0,0" brush="255,255,255"/>
          </graphics>
        </attribute>
        <graphics count="1">
          <graphic x="303.33" y="418.33" id="5849" net="1" show="1" w="20.00" h="20.00" state="1" pen="128,128,128" brush="255,255,255" thickness="3"/>
        </graphics>
      </node>
      <node id="5850" net="1">
        <attribute name="Name" id="5851" net="1">
          <![CDATA[t_p53_1p]]>
          <graphics count="1">
            <graphic xoff="25.00" yoff="20.00" x="387.50" y="345.83" id="5852" net="1" show="1" grparent="5860" state="1" pen="0,0,0" brush="255,255,255"/>
          </graphics>
        </attribute>
        <attribute name="ID" id="5853" net="1">
          <![CDATA[6]]>
          <graphics count="1">
            <graphic xoff="25.00" yoff="20.00" x="387.50" y="345.83" id="5854" net="1" show="0" grparent="5860" state="1" pen="0,0,0" brush="255,255,255"/>
          </graphics>
        </attribute>
        <attribute name="Logic" id="5855" net="1">
          <![CDATA[0]]>
          <graphics count="0"/>
        </attribute>
        <attribute name="Comment" id="5856" net="1">
          <![CDATA[]]>
          <graphics count="1">
            <graphic xoff="40.00" x="402.50" y="325.83" id="5857" net="1" show="1" grparent="5860" state="1" pen="0,0,0" brush="255,255,255"/>
          </graphics>
        </attribute>
        <attribute name="FunctionList" type="ColList" id="5858" net="1">
          <colList row_count="4" col_count="2" active_row="3" active_col="0">
            <colList_head>
              <colList_colLabel>
                <![CDATA[Function set]]>
              </colList_colLabel>
              <colList_colLabel>
                <![CDATA[Function]]>
              </colList_colLabel>
            </colList_head>
            <colList_body>
              <colList_row nr="0">
                <colList_col nr="0">
                  <![CDATA[Main]]>
                </colList_col>
                <colList_col nr="1">
                  <![CDATA[MassAction(1)]]>
                </colList_col>
              </colList_row>
              <colList_row nr="1">
                <colList_col nr="0">
                  <![CDATA[Normal]]>
                </colList_col>
                <colList_col nr="1">
                  <![CDATA[MassAction(1)]]>
                </colList_col>
              </colList_row>
              <colList_row nr="2">
                <colList_col nr="0">
                  <![CDATA[Mild]]>
                </colList_col>
                <colList_col nr="1">
                  <![CDATA[MassAction(1)]]>
                </colList_col>
              </colList_row>
              <colList_row nr="3">
                <colList_col nr="0">
                  <![CDATA[Chronic]]>
                </colList_col>
                <colList_col nr="1">
                  <![CDATA[MassAction(1)]]>
                </colList_col>
              </colList_row>
            </colList_body>
          </colList>
          <graphics count="1">
            <graphic xoff="-279.17" yoff="20.00" x="83.33" y="345.83" id="5859" net="1" show="0" grparent="5860" state="1" pen="0,0,0" brush="255,255,255"/>
          </graphics>
        </attribute>
        <graphics count="1">
          <graphic x="362.50" y="325.83" id="5860" net="1" show="1" w="20.00" h="20.00" state="1" pen="128,128,128" brush="255,255,255" thickness="3"/>
        </graphics>
      </node>
      <node id="5861" net="1">
        <attribute name="Name" id="5862" net="1">
          <![CDATA[t_CB_0n]]>
          <graphics count="1">
            <graphic xoff="25.00" yoff="20.00" x="508.33" y="235.83" id="5863" net="1" show="1" grparent="5871" state="1" pen="0,0,0" brush="255,255,255"/>
          </graphics>
        </attribute>
        <attribute name="ID" id="5864" net="1">
          <![CDATA[7]]>
          <graphics count="1">
            <graphic xoff="25.00" yoff="20.00" x="508.33" y="235.83" id="5865" net="1" show="0" grparent="5871" state="1" pen="0,0,0" brush="255,255,255"/>
          </graphics>
        </attribute>
        <attribute name="Logic" id="5866" net="1">
          <![CDATA[0]]>
          <graphics count="0"/>
        </attribute>
        <attribute name="Comment" id="5867" net="1">
          <![CDATA[]]>
          <graphics count="1">
            <graphic xoff="40.00" x="523.33" y="215.83" id="5868" net="1" show="1" grparent="5871" state="1" pen="0,0,0" brush="255,255,255"/>
          </graphics>
        </attribute>
        <attribute name="FunctionList" type="ColList" id="5869" net="1">
          <colList row_count="4" col_count="2" active_row="3" active_col="0">
            <colList_head>
              <colList_colLabel>
                <![CDATA[Function set]]>
              </colList_colLabel>
              <colList_colLabel>
                <![CDATA[Function]]>
              </colList_colLabel>
            </colList_head>
            <colList_body>
              <colList_row nr="0">
                <colList_col nr="0">
                  <![CDATA[Main]]>
                </colList_col>
                <colList_col nr="1">
                  <![CDATA[MassAction(1)]]>
                </colList_col>
              </colList_row>
              <colList_row nr="1">
                <colList_col nr="0">
                  <![CDATA[Normal]]>
                </colList_col>
                <colList_col nr="1">
                  <![CDATA[MassAction(1)]]>
                </colList_col>
              </colList_row>
              <colList_row nr="2">
                <colList_col nr="0">
                  <![CDATA[Mild]]>
                </colList_col>
                <colList_col nr="1">
                  <![CDATA[MassAction(1)]]>
                </colList_col>
              </colList_row>
              <colList_row nr="3">
                <colList_col nr="0">
                  <![CDATA[Chronic]]>
                </colList_col>
                <colList_col nr="1">
                  <![CDATA[MassAction(1)]]>
                </colList_col>
              </colList_row>
            </colList_body>
          </colList>
          <graphics count="1">
            <graphic xoff="-321.67" yoff="-25.00" x="161.66" y="190.83" id="5870" net="1" show="0" grparent="5871" state="1" pen="0,0,0" brush="255,255,255"/>
          </graphics>
        </attribute>
        <graphics count="1">
          <graphic x="483.33" y="215.83" id="5871" net="1" show="1" w="20.00" h="20.00" state="1" pen="128,128,128" brush="255,255,255" thickness="3"/>
        </graphics>
      </node>
      <node id="5878" net="1">
        <attribute name="Name" id="5879" net="1">
          <![CDATA[t_p53_0n]]>
          <graphics count="1">
            <graphic xoff="25.00" yoff="20.00" x="313.33" y="236.67" id="5880" net="1" show="1" grparent="5888" state="1" pen="0,0,0" brush="255,255,255"/>
          </graphics>
        </attribute>
        <attribute name="ID" id="5881" net="1">
          <![CDATA[8]]>
          <graphics count="1">
            <graphic xoff="25.00" yoff="20.00" x="313.33" y="236.67" id="5882" net="1" show="0" grparent="5888" state="1" pen="0,0,0" brush="255,255,255"/>
          </graphics>
        </attribute>
        <attribute name="Logic" id="5883" net="1">
          <![CDATA[0]]>
          <graphics count="0"/>
        </attribute>
        <attribute name="Comment" id="5884" net="1">
          <![CDATA[]]>
          <graphics count="1">
            <graphic xoff="40.00" x="328.33" y="216.67" id="5885" net="1" show="1" grparent="5888" state="1" pen="0,0,0" brush="255,255,255"/>
          </graphics>
        </attribute>
        <attribute name="FunctionList" type="ColList" id="5886" net="1">
          <colList row_count="4" col_count="2" active_row="3" active_col="0">
            <colList_head>
              <colList_colLabel>
                <![CDATA[Function set]]>
              </colList_colLabel>
              <colList_colLabel>
                <![CDATA[Function]]>
              </colList_colLabel>
            </colList_head>
            <colList_body>
              <colList_row nr="0">
                <colList_col nr="0">
                  <![CDATA[Main]]>
                </colList_col>
                <colList_col nr="1">
                  <![CDATA[MassAction(1)]]>
                </colList_col>
              </colList_row>
              <colList_row nr="1">
                <colList_col nr="0">
                  <![CDATA[Normal]]>
                </colList_col>
                <colList_col nr="1">
                  <![CDATA[MassAction(1)]]>
                </colList_col>
              </colList_row>
              <colList_row nr="2">
                <colList_col nr="0">
                  <![CDATA[Mild]]>
                </colList_col>
                <colList_col nr="1">
                  <![CDATA[MassAction(1)]]>
                </colList_col>
              </colList_row>
              <colList_row nr="3">
                <colList_col nr="0">
                  <![CDATA[Chronic]]>
                </colList_col>
                <colList_col nr="1">
                  <![CDATA[MassAction(1)]]>
                </colList_col>
              </colList_row>
            </colList_body>
          </colList>
          <graphics count="1">
            <graphic xoff="20.00" yoff="20.00" x="308.33" y="236.67" id="5887" net="1" show="0" grparent="5888" state="1" pen="0,0,0" brush="255,255,255"/>
          </graphics>
        </attribute>
        <graphics count="1">
          <graphic x="288.33" y="216.67" id="5888" net="1" show="1" w="20.00" h="20.00" state="1" pen="128,128,128" brush="255,255,255" thickness="3"/>
        </graphics>
      </node>
      <node id="5889" net="1">
        <attribute name="Name" id="5890" net="1">
          <![CDATA[t_Myc_2n]]>
          <graphics count="1">
            <graphic xoff="25.00" yoff="20.00" x="417.50" y="811.67" id="5891" net="1" show="1" grparent="5899" state="1" pen="0,0,0" brush="255,255,255"/>
          </graphics>
        </attribute>
        <attribute name="ID" id="5892" net="1">
          <![CDATA[9]]>
          <graphics count="1">
            <graphic xoff="25.00" yoff="20.00" x="417.50" y="811.67" id="5893" net="1" show="0" grparent="5899" state="1" pen="0,0,0" brush="255,255,255"/>
          </graphics>
        </attribute>
        <attribute name="Logic" id="5894" net="1">
          <![CDATA[0]]>
          <graphics count="0"/>
        </attribute>
        <attribute name="Comment" id="5895" net="1">
          <![CDATA[]]>
          <graphics count="1">
            <graphic xoff="40.00" x="432.50" y="791.67" id="5896" net="1" show="1" grparent="5899" state="1" pen="0,0,0" brush="255,255,255"/>
          </graphics>
        </attribute>
        <attribute name="FunctionList" type="ColList" id="5897" net="1">
          <colList row_count="4" col_count="2" active_row="3" active_col="0">
            <colList_head>
              <colList_colLabel>
                <![CDATA[Function set]]>
              </colList_colLabel>
              <colList_colLabel>
                <![CDATA[Function]]>
              </colList_colLabel>
            </colList_head>
            <colList_body>
              <colList_row nr="0">
                <colList_col nr="0">
                  <![CDATA[Main]]>
                </colList_col>
                <colList_col nr="1">
                  <![CDATA[MassAction(1)]]>
                </colList_col>
              </colList_row>
              <colList_row nr="1">
                <colList_col nr="0">
                  <![CDATA[Normal]]>
                </colList_col>
                <colList_col nr="1">
                  <![CDATA[MassAction(1)]]>
                </colList_col>
              </colList_row>
              <colList_row nr="2">
                <colList_col nr="0">
                  <![CDATA[Mild]]>
                </colList_col>
                <colList_col nr="1">
                  <![CDATA[MassAction(1)]]>
                </colList_col>
              </colList_row>
              <colList_row nr="3">
                <colList_col nr="0">
                  <![CDATA[Chronic]]>
                </colList_col>
                <colList_col nr="1">
                  <![CDATA[MassAction(1)]]>
                </colList_col>
              </colList_row>
            </colList_body>
          </colList>
          <graphics count="1">
            <graphic xoff="45.00" yoff="-480.83" x="437.50" y="310.84" id="5898" net="1" show="0" grparent="5899" state="1" pen="0,0,0" brush="255,255,255"/>
          </graphics>
        </attribute>
        <graphics count="1">
          <graphic x="392.50" y="791.67" id="5899" net="1" show="1" w="20.00" h="20.00" state="1" pen="128,128,128" brush="255,255,255" thickness="3"/>
        </graphics>
      </node>
      <node id="5900" net="1">
        <attribute name="Name" id="5901" net="1">
          <![CDATA[t_CB_1p]]>
          <graphics count="1">
            <graphic xoff="25.00" yoff="20.00" x="82.50" y="595.83" id="5902" net="1" show="1" grparent="5910" state="1" pen="0,0,0" brush="255,255,255"/>
          </graphics>
        </attribute>
        <attribute name="ID" id="5903" net="1">
          <![CDATA[10]]>
          <graphics count="1">
            <graphic xoff="25.00" yoff="20.00" x="82.50" y="595.83" id="5904" net="1" show="0" grparent="5910" state="1" pen="0,0,0" brush="255,255,255"/>
          </graphics>
        </attribute>
        <attribute name="Logic" id="5905" net="1">
          <![CDATA[0]]>
          <graphics count="0"/>
        </attribute>
        <attribute name="Comment" id="5906" net="1">
          <![CDATA[]]>
          <graphics count="1">
            <graphic xoff="40.00" x="97.50" y="575.83" id="5907" net="1" show="1" grparent="5910" state="1" pen="0,0,0" brush="255,255,255"/>
          </graphics>
        </attribute>
        <attribute name="FunctionList" type="ColList" id="5908" net="1">
          <colList row_count="4" col_count="2" active_row="3" active_col="0">
            <colList_head>
              <colList_colLabel>
                <![CDATA[Function set]]>
              </colList_colLabel>
              <colList_colLabel>
                <![CDATA[Function]]>
              </colList_colLabel>
            </colList_head>
            <colList_body>
              <colList_row nr="0">
                <colList_col nr="0">
                  <![CDATA[Main]]>
                </colList_col>
                <colList_col nr="1">
                  <![CDATA[MassAction(1)]]>
                </colList_col>
              </colList_row>
              <colList_row nr="1">
                <colList_col nr="0">
                  <![CDATA[Normal]]>
                </colList_col>
                <colList_col nr="1">
                  <![CDATA[MassAction(1)]]>
                </colList_col>
              </colList_row>
              <colList_row nr="2">
                <colList_col nr="0">
                  <![CDATA[Mild]]>
                </colList_col>
                <colList_col nr="1">
                  <![CDATA[MassAction(1)]]>
                </colList_col>
              </colList_row>
              <colList_row nr="3">
                <colList_col nr="0">
                  <![CDATA[Chronic]]>
                </colList_col>
                <colList_col nr="1">
                  <![CDATA[MassAction(1)]]>
                </colList_col>
              </colList_row>
            </colList_body>
          </colList>
          <graphics count="1">
            <graphic xoff="20.00" yoff="-179.17" x="77.50" y="396.66" id="5909" net="1" show="0" grparent="5910" state="1" pen="0,0,0" brush="255,255,255"/>
          </graphics>
        </attribute>
        <graphics count="1">
          <graphic x="57.50" y="575.83" id="5910" net="1" show="1" w="20.00" h="20.00" state="1" pen="128,128,128" brush="255,255,255" thickness="3"/>
        </graphics>
      </node>
      <node id="6084" net="1">
        <attribute name="Name" id="6085" net="1">
          <![CDATA[t_PC_1p]]>
          <graphics count="1">
            <graphic xoff="25.00" yoff="20.00" x="572.50" y="737.50" id="6086" net="1" show="1" grparent="6094" state="1" pen="0,0,0" brush="255,255,255"/>
          </graphics>
        </attribute>
        <attribute name="ID" id="6087" net="1">
          <![CDATA[11]]>
          <graphics count="1">
            <graphic xoff="25.00" yoff="20.00" x="572.50" y="737.50" id="6088" net="1" show="0" grparent="6094" state="1" pen="0,0,0" brush="255,255,255"/>
          </graphics>
        </attribute>
        <attribute name="Logic" id="6089" net="1">
          <![CDATA[0]]>
          <graphics count="0"/>
        </attribute>
        <attribute name="Comment" id="6090" net="1">
          <![CDATA[]]>
          <graphics count="1">
            <graphic xoff="40.00" x="587.50" y="717.50" id="6091" net="1" show="1" grparent="6094" state="1" pen="0,0,0" brush="255,255,255"/>
          </graphics>
        </attribute>
        <attribute name="FunctionList" type="ColList" id="6092" net="1">
          <colList row_count="4" col_count="2" active_row="3" active_col="0">
            <colList_head>
              <colList_colLabel>
                <![CDATA[Function set]]>
              </colList_colLabel>
              <colList_colLabel>
                <![CDATA[Function]]>
              </colList_colLabel>
            </colList_head>
            <colList_body>
              <colList_row nr="0">
                <colList_col nr="0">
                  <![CDATA[Main]]>
                </colList_col>
                <colList_col nr="1">
                  <![CDATA[MassAction(1)]]>
                </colList_col>
              </colList_row>
              <colList_row nr="1">
                <colList_col nr="0">
                  <![CDATA[Normal]]>
                </colList_col>
                <colList_col nr="1">
                  <![CDATA[MassAction(0.97)]]>
                </colList_col>
              </colList_row>
              <colList_row nr="2">
                <colList_col nr="0">
                  <![CDATA[Mild]]>
                </colList_col>
                <colList_col nr="1">
                  <![CDATA[MassAction(0.40)]]>
                </colList_col>
              </colList_row>
              <colList_row nr="3">
                <colList_col nr="0">
                  <![CDATA[Chronic]]>
                </colList_col>
                <colList_col nr="1">
                  <![CDATA[MassAction(0.20)]]>
                </colList_col>
              </colList_row>
            </colList_body>
          </colList>
          <graphics count="1">
            <graphic xoff="-470.00" yoff="-85.00" x="77.50" y="632.50" id="6093" net="1" show="0" grparent="6094" state="1" pen="0,0,0" brush="255,255,255"/>
          </graphics>
        </attribute>
        <graphics count="1">
          <graphic x="547.50" y="717.50" id="6094" net="1" show="1" w="20.00" h="20.00" state="1" pen="128,128,128" brush="255,255,255" thickness="3"/>
        </graphics>
      </node>
      <node id="6095" net="1">
        <attribute name="Name" id="6096" net="1">
          <![CDATA[t_Rev_1p]]>
          <graphics count="1">
            <graphic xoff="25.00" yoff="20.00" x="918.33" y="603.33" id="6097" net="1" show="1" grparent="6105" state="1" pen="0,0,0" brush="255,255,255"/>
          </graphics>
        </attribute>
        <attribute name="ID" id="6098" net="1">
          <![CDATA[12]]>
          <graphics count="1">
            <graphic xoff="25.00" yoff="20.00" x="918.33" y="603.33" id="6099" net="1" show="0" grparent="6105" state="1" pen="0,0,0" brush="255,255,255"/>
          </graphics>
        </attribute>
        <attribute name="Logic" id="6100" net="1">
          <![CDATA[0]]>
          <graphics count="0"/>
        </attribute>
        <attribute name="Comment" id="6101" net="1">
          <![CDATA[]]>
          <graphics count="1">
            <graphic xoff="40.00" x="933.33" y="583.33" id="6102" net="1" show="1" grparent="6105" state="1" pen="0,0,0" brush="255,255,255"/>
          </graphics>
        </attribute>
        <attribute name="FunctionList" type="ColList" id="6103" net="1">
          <colList row_count="4" col_count="2" active_row="3" active_col="0">
            <colList_head>
              <colList_colLabel>
                <![CDATA[Function set]]>
              </colList_colLabel>
              <colList_colLabel>
                <![CDATA[Function]]>
              </colList_colLabel>
            </colList_head>
            <colList_body>
              <colList_row nr="0">
                <colList_col nr="0">
                  <![CDATA[Main]]>
                </colList_col>
                <colList_col nr="1">
                  <![CDATA[MassAction(1)]]>
                </colList_col>
              </colList_row>
              <colList_row nr="1">
                <colList_col nr="0">
                  <![CDATA[Normal]]>
                </colList_col>
                <colList_col nr="1">
                  <![CDATA[MassAction(0.97)]]>
                </colList_col>
              </colList_row>
              <colList_row nr="2">
                <colList_col nr="0">
                  <![CDATA[Mild]]>
                </colList_col>
                <colList_col nr="1">
                  <![CDATA[MassAction(0.40)]]>
                </colList_col>
              </colList_row>
              <colList_row nr="3">
                <colList_col nr="0">
                  <![CDATA[Chronic]]>
                </colList_col>
                <colList_col nr="1">
                  <![CDATA[MassAction(0.20)]]>
                </colList_col>
              </colList_row>
            </colList_body>
          </colList>
          <graphics count="1">
            <graphic xoff="-468.33" yoff="20.00" x="425.00" y="603.33" id="6104" net="1" show="0" grparent="6105" state="1" pen="0,0,0" brush="255,255,255"/>
          </graphics>
        </attribute>
        <graphics count="1">
          <graphic x="893.33" y="583.33" id="6105" net="1" show="1" w="20.00" h="20.00" state="1" pen="128,128,128" brush="255,255,255" thickness="3"/>
        </graphics>
      </node>
      <node id="6106" net="1">
        <attribute name="Name" id="6107" net="1">
          <![CDATA[t_BMAL1_0p]]>
          <graphics count="1">
            <graphic xoff="25.00" yoff="20.00" x="404.17" y="130.00" id="6108" net="1" show="1" grparent="6116" state="1" pen="0,0,0" brush="255,255,255"/>
          </graphics>
        </attribute>
        <attribute name="ID" id="6109" net="1">
          <![CDATA[13]]>
          <graphics count="1">
            <graphic xoff="25.00" yoff="20.00" x="404.17" y="130.00" id="6110" net="1" show="0" grparent="6116" state="1" pen="0,0,0" brush="255,255,255"/>
          </graphics>
        </attribute>
        <attribute name="Logic" id="6111" net="1">
          <![CDATA[0]]>
          <graphics count="0"/>
        </attribute>
        <attribute name="Comment" id="6112" net="1">
          <![CDATA[]]>
          <graphics count="1">
            <graphic xoff="40.00" x="419.17" y="110.00" id="6113" net="1" show="1" grparent="6116" state="1" pen="0,0,0" brush="255,255,255"/>
          </graphics>
        </attribute>
        <attribute name="FunctionList" type="ColList" id="6114" net="1">
          <colList row_count="4" col_count="2" active_row="3" active_col="0">
            <colList_head>
              <colList_colLabel>
                <![CDATA[Function set]]>
              </colList_colLabel>
              <colList_colLabel>
                <![CDATA[Function]]>
              </colList_colLabel>
            </colList_head>
            <colList_body>
              <colList_row nr="0">
                <colList_col nr="0">
                  <![CDATA[Main]]>
                </colList_col>
                <colList_col nr="1">
                  <![CDATA[MassAction(1)]]>
                </colList_col>
              </colList_row>
              <colList_row nr="1">
                <colList_col nr="0">
                  <![CDATA[Normal]]>
                </colList_col>
                <colList_col nr="1">
                  <![CDATA[MassAction(1)]]>
                </colList_col>
              </colList_row>
              <colList_row nr="2">
                <colList_col nr="0">
                  <![CDATA[Mild]]>
                </colList_col>
                <colList_col nr="1">
                  <![CDATA[MassAction(0.50)]]>
                </colList_col>
              </colList_row>
              <colList_row nr="3">
                <colList_col nr="0">
                  <![CDATA[Chronic]]>
                </colList_col>
                <colList_col nr="1">
                  <![CDATA[MassAction(0.15)]]>
                </colList_col>
              </colList_row>
            </colList_body>
          </colList>
          <graphics count="1">
            <graphic xoff="-358.75" yoff="20.00" x="20.42" y="130.00" id="6115" net="1" show="0" grparent="6116" state="1" pen="0,0,0" brush="255,255,255"/>
          </graphics>
        </attribute>
        <graphics count="1">
          <graphic x="379.17" y="110.00" id="6116" net="1" show="1" w="20.00" h="20.00" state="1" pen="128,128,128" brush="255,255,255" thickness="3"/>
        </graphics>
      </node>
    </nodeclass>
    <nodeclass count="0" name="Immediate Transition"/>
    <nodeclass count="9" name="Deterministic Transition">
      <node id="1197" net="1">
        <attribute name="Name" id="1198" net="1">
          <![CDATA[]]>
          <graphics count="1">
            <graphic xoff="25.00" yoff="20.00" x="364.17" y="90.00" id="1199" net="1" show="1" grparent="1207" state="1" pen="0,0,0" brush="255,255,255"/>
          </graphics>
        </attribute>
        <attribute name="ID" id="1200" net="1">
          <![CDATA[14]]>
          <graphics count="1">
            <graphic xoff="25.00" yoff="20.00" x="364.17" y="90.00" id="1201" net="1" show="0" grparent="1207" state="1" pen="0,0,0" brush="255,255,255"/>
          </graphics>
        </attribute>
        <attribute name="Logic" id="1202" net="1">
          <![CDATA[0]]>
          <graphics count="0"/>
        </attribute>
        <attribute name="Comment" id="1203" net="1">
          <![CDATA[]]>
          <graphics count="1">
            <graphic xoff="40.00" x="379.17" y="70.00" id="1204" net="1" show="1" grparent="1207" state="1" pen="0,0,0" brush="255,255,255"/>
          </graphics>
        </attribute>
        <attribute name="DelayList" type="ColList" id="1205" net="1">
          <colList row_count="1" col_count="2" active_row="0" active_col="0">
            <colList_head>
              <colList_colLabel>
                <![CDATA[Delay set]]>
              </colList_colLabel>
              <colList_colLabel>
                <![CDATA[Delay]]>
              </colList_colLabel>
            </colList_head>
            <colList_body>
              <colList_row nr="0">
                <colList_col nr="0">
                  <![CDATA[Main]]>
                </colList_col>
                <colList_col nr="1">
                  <![CDATA[6]]>
                </colList_col>
              </colList_row>
            </colList_body>
          </colList>
          <graphics count="1">
            <graphic yoff="17.00" x="339.17" y="87.00" id="1206" net="1" show="1" grparent="1207" state="1" pen="0,0,0" brush="255,255,255"/>
          </graphics>
        </attribute>
        <graphics count="1">
          <graphic x="339.17" y="70.00" id="1207" net="1" show="1" w="20.00" h="20.00" state="1" pen="0,0,0" brush="0,0,0"/>
        </graphics>
      </node>
      <node id="1225" net="1">
        <attribute name="Name" id="1226" net="1">
          <![CDATA[]]>
          <graphics count="1">
            <graphic xoff="25.00" yoff="20.00" x="404.17" y="50.00" id="1227" net="1" show="1" grparent="1235" state="1" pen="0,0,0" brush="255,255,255"/>
          </graphics>
        </attribute>
        <attribute name="ID" id="1228" net="1">
          <![CDATA[15]]>
          <graphics count="1">
            <graphic xoff="25.00" yoff="20.00" x="404.17" y="50.00" id="1229" net="1" show="0" grparent="1235" state="1" pen="0,0,0" brush="255,255,255"/>
          </graphics>
        </attribute>
        <attribute name="Logic" id="1230" net="1">
          <![CDATA[0]]>
          <graphics count="0"/>
        </attribute>
        <attribute name="Comment" id="1231" net="1">
          <![CDATA[]]>
          <graphics count="1">
            <graphic xoff="40.00" x="419.17" y="30.00" id="1232" net="1" show="1" grparent="1235" state="1" pen="0,0,0" brush="255,255,255"/>
          </graphics>
        </attribute>
        <attribute name="DelayList" type="ColList" id="1233" net="1">
          <colList row_count="1" col_count="2" active_row="0" active_col="0">
            <colList_head>
              <colList_colLabel>
                <![CDATA[Delay set]]>
              </colList_colLabel>
              <colList_colLabel>
                <![CDATA[Delay]]>
              </colList_colLabel>
            </colList_head>
            <colList_body>
              <colList_row nr="0">
                <colList_col nr="0">
                  <![CDATA[Main]]>
                </colList_col>
                <colList_col nr="1">
                  <![CDATA[24]]>
                </colList_col>
              </colList_row>
            </colList_body>
          </colList>
          <graphics count="1">
            <graphic yoff="20.00" x="379.17" y="50.00" id="1234" net="1" show="1" grparent="1235" state="1" pen="0,0,0" brush="255,255,255"/>
          </graphics>
        </attribute>
        <graphics count="1">
          <graphic x="379.17" y="30.00" id="1235" net="1" show="1" w="20.00" h="18.00" state="1" pen="0,0,0" brush="0,0,0"/>
        </graphics>
      </node>
      <node id="1258" net="1">
        <attribute name="Name" id="1259" net="1">
          <![CDATA[]]>
          <graphics count="1">
            <graphic xoff="25.00" yoff="20.00" x="484.17" y="50.00" id="1260" net="1" show="1" grparent="1268" state="1" pen="0,0,0" brush="255,255,255"/>
          </graphics>
        </attribute>
        <attribute name="ID" id="1261" net="1">
          <![CDATA[16]]>
          <graphics count="1">
            <graphic xoff="25.00" yoff="20.00" x="484.17" y="50.00" id="1262" net="1" show="0" grparent="1268" state="1" pen="0,0,0" brush="255,255,255"/>
          </graphics>
        </attribute>
        <attribute name="Logic" id="1263" net="1">
          <![CDATA[0]]>
          <graphics count="0"/>
        </attribute>
        <attribute name="Comment" id="1264" net="1">
          <![CDATA[]]>
          <graphics count="1">
            <graphic xoff="40.00" x="499.17" y="30.00" id="1265" net="1" show="1" grparent="1268" state="1" pen="0,0,0" brush="255,255,255"/>
          </graphics>
        </attribute>
        <attribute name="DelayList" type="ColList" id="1266" net="1">
          <colList row_count="1" col_count="2" active_row="0" active_col="0">
            <colList_head>
              <colList_colLabel>
                <![CDATA[Delay set]]>
              </colList_colLabel>
              <colList_colLabel>
                <![CDATA[Delay]]>
              </colList_colLabel>
            </colList_head>
            <colList_body>
              <colList_row nr="0">
                <colList_col nr="0">
                  <![CDATA[Main]]>
                </colList_col>
                <colList_col nr="1">
                  <![CDATA[6]]>
                </colList_col>
              </colList_row>
            </colList_body>
          </colList>
          <graphics count="1">
            <graphic xoff="-17.00" yoff="16.00" x="442.17" y="46.00" id="1267" net="1" show="1" grparent="1268" state="1" pen="0,0,0" brush="255,255,255"/>
          </graphics>
        </attribute>
        <graphics count="1">
          <graphic x="459.17" y="30.00" id="1268" net="1" show="1" w="20.00" h="20.00" state="1" pen="0,0,0" brush="0,0,0"/>
        </graphics>
      </node>
      <node id="2130" net="1">
        <attribute name="Name" id="2131" net="1">
          <![CDATA[]]>
          <graphics count="1">
            <graphic xoff="25.00" yoff="20.00" x="732.50" y="737.50" id="2136" net="1" show="1" grparent="2140" state="1" pen="0,0,0" brush="255,255,255"/>
          </graphics>
        </attribute>
        <attribute name="ID" id="2132" net="1">
          <![CDATA[17]]>
          <graphics count="1">
            <graphic xoff="25.00" yoff="20.00" x="732.50" y="737.50" id="2137" net="1" show="0" grparent="2140" state="1" pen="0,0,0" brush="255,255,255"/>
          </graphics>
        </attribute>
        <attribute name="Logic" id="2133" net="1">
          <![CDATA[0]]>
          <graphics count="0"/>
        </attribute>
        <attribute name="Comment" id="2134" net="1">
          <![CDATA[]]>
          <graphics count="1">
            <graphic xoff="40.00" x="747.50" y="717.50" id="2138" net="1" show="1" grparent="2140" state="1" pen="0,0,0" brush="255,255,255"/>
          </graphics>
        </attribute>
        <attribute name="DelayList" type="ColList" id="2135" net="1">
          <colList row_count="1" col_count="2" active_row="0" active_col="0">
            <colList_head>
              <colList_colLabel>
                <![CDATA[Delay set]]>
              </colList_colLabel>
              <colList_colLabel>
                <![CDATA[Delay]]>
              </colList_colLabel>
            </colList_head>
            <colList_body>
              <colList_row nr="0">
                <colList_col nr="0">
                  <![CDATA[Main]]>
                </colList_col>
                <colList_col nr="1">
                  <![CDATA[18]]>
                </colList_col>
              </colList_row>
            </colList_body>
          </colList>
          <graphics count="1">
            <graphic xoff="-13.00" yoff="19.00" x="694.50" y="736.50" id="2139" net="1" show="1" grparent="2140" state="1" pen="0,0,0" brush="255,255,255"/>
          </graphics>
        </attribute>
        <graphics count="1">
          <graphic x="707.50" y="717.50" id="2140" net="1" show="1" w="20.00" h="20.00" state="1" pen="0,0,0" brush="0,0,0"/>
        </graphics>
      </node>
      <node id="2141" net="1">
        <attribute name="Name" id="2142" net="1">
          <![CDATA[]]>
          <graphics count="1">
            <graphic xoff="25.00" yoff="20.00" x="652.50" y="737.50" id="2147" net="1" show="1" grparent="2151" state="1" pen="0,0,0" brush="255,255,255"/>
          </graphics>
        </attribute>
        <attribute name="ID" id="2143" net="1">
          <![CDATA[18]]>
          <graphics count="1">
            <graphic xoff="25.00" yoff="20.00" x="652.50" y="737.50" id="2148" net="1" show="0" grparent="2151" state="1" pen="0,0,0" brush="255,255,255"/>
          </graphics>
        </attribute>
        <attribute name="Logic" id="2144" net="1">
          <![CDATA[0]]>
          <graphics count="0"/>
        </attribute>
        <attribute name="Comment" id="2145" net="1">
          <![CDATA[]]>
          <graphics count="1">
            <graphic xoff="40.00" x="667.50" y="717.50" id="2149" net="1" show="1" grparent="2151" state="1" pen="0,0,0" brush="255,255,255"/>
          </graphics>
        </attribute>
        <attribute name="DelayList" type="ColList" id="2146" net="1">
          <colList row_count="1" col_count="2" active_row="0" active_col="0">
            <colList_head>
              <colList_colLabel>
                <![CDATA[Delay set]]>
              </colList_colLabel>
              <colList_colLabel>
                <![CDATA[Delay]]>
              </colList_colLabel>
            </colList_head>
            <colList_body>
              <colList_row nr="0">
                <colList_col nr="0">
                  <![CDATA[Main]]>
                </colList_col>
                <colList_col nr="1">
                  <![CDATA[24]]>
                </colList_col>
              </colList_row>
            </colList_body>
          </colList>
          <graphics count="1">
            <graphic yoff="20.00" x="627.50" y="737.50" id="2150" net="1" show="1" grparent="2151" state="1" pen="0,0,0" brush="255,255,255"/>
          </graphics>
        </attribute>
        <graphics count="1">
          <graphic x="627.50" y="717.50" id="2151" net="1" show="1" w="20.00" h="20.00" state="1" pen="0,0,0" brush="0,0,0"/>
        </graphics>
      </node>
      <node id="2152" net="1">
        <attribute name="Name" id="2153" net="1">
          <![CDATA[]]>
          <graphics count="1">
            <graphic xoff="25.00" yoff="20.00" x="598.33" y="657.50" id="2158" net="1" show="1" grparent="2162" state="1" pen="0,0,0" brush="255,255,255"/>
          </graphics>
        </attribute>
        <attribute name="ID" id="2154" net="1">
          <![CDATA[19]]>
          <graphics count="1">
            <graphic xoff="25.00" yoff="20.00" x="598.33" y="657.50" id="2159" net="1" show="0" grparent="2162" state="1" pen="0,0,0" brush="255,255,255"/>
          </graphics>
        </attribute>
        <attribute name="Logic" id="2155" net="1">
          <![CDATA[0]]>
          <graphics count="0"/>
        </attribute>
        <attribute name="Comment" id="2156" net="1">
          <![CDATA[]]>
          <graphics count="1">
            <graphic xoff="40.00" x="613.33" y="637.50" id="2160" net="1" show="1" grparent="2162" state="1" pen="0,0,0" brush="255,255,255"/>
          </graphics>
        </attribute>
        <attribute name="DelayList" type="ColList" id="2157" net="1">
          <colList row_count="1" col_count="2" active_row="0" active_col="0">
            <colList_head>
              <colList_colLabel>
                <![CDATA[Delay set]]>
              </colList_colLabel>
              <colList_colLabel>
                <![CDATA[Delay]]>
              </colList_colLabel>
            </colList_head>
            <colList_body>
              <colList_row nr="0">
                <colList_col nr="0">
                  <![CDATA[Main]]>
                </colList_col>
                <colList_col nr="1">
                  <![CDATA[15]]>
                </colList_col>
              </colList_row>
            </colList_body>
          </colList>
          <graphics count="1">
            <graphic yoff="17.00" x="573.33" y="654.50" id="2161" net="1" show="1" grparent="2162" state="1" pen="0,0,0" brush="255,255,255"/>
          </graphics>
        </attribute>
        <graphics count="1">
          <graphic x="573.33" y="637.50" id="2162" net="1" show="1" w="20.00" h="20.00" state="1" pen="0,0,0" brush="0,0,0"/>
        </graphics>
      </node>
      <node id="3960" net="1">
        <attribute name="Name" id="3961" net="1">
          <![CDATA[]]>
          <graphics count="1">
            <graphic xoff="25.00" yoff="20.00" x="678.33" y="657.50" id="3962" net="1" show="1" grparent="3970" state="1" pen="0,0,0" brush="255,255,255"/>
          </graphics>
        </attribute>
        <attribute name="ID" id="3963" net="1">
          <![CDATA[20]]>
          <graphics count="1">
            <graphic xoff="25.00" yoff="20.00" x="678.33" y="657.50" id="3964" net="1" show="0" grparent="3970" state="1" pen="0,0,0" brush="255,255,255"/>
          </graphics>
        </attribute>
        <attribute name="Logic" id="3965" net="1">
          <![CDATA[0]]>
          <graphics count="0"/>
        </attribute>
        <attribute name="Comment" id="3966" net="1">
          <![CDATA[]]>
          <graphics count="1">
            <graphic xoff="40.00" x="693.33" y="637.50" id="3967" net="1" show="1" grparent="3970" state="1" pen="0,0,0" brush="255,255,255"/>
          </graphics>
        </attribute>
        <attribute name="DelayList" type="ColList" id="3968" net="1">
          <colList row_count="1" col_count="2" active_row="0" active_col="0">
            <colList_head>
              <colList_colLabel>
                <![CDATA[Delay set]]>
              </colList_colLabel>
              <colList_colLabel>
                <![CDATA[Delay]]>
              </colList_colLabel>
            </colList_head>
            <colList_body>
              <colList_row nr="0">
                <colList_col nr="0">
                  <![CDATA[Main]]>
                </colList_col>
                <colList_col nr="1">
                  <![CDATA[8]]>
                </colList_col>
              </colList_row>
            </colList_body>
          </colList>
          <graphics count="1">
            <graphic yoff="21.00" x="653.33" y="658.50" id="3969" net="1" show="1" grparent="3970" state="1" pen="0,0,0" brush="255,255,255"/>
          </graphics>
        </attribute>
        <graphics count="1">
          <graphic x="653.33" y="637.50" id="3970" net="1" show="1" w="20.00" h="20.00" state="1" pen="0,0,0" brush="0,0,0"/>
        </graphics>
      </node>
      <node id="3971" net="1">
        <attribute name="Name" id="3972" net="1">
          <![CDATA[]]>
          <graphics count="1">
            <graphic xoff="25.00" yoff="20.00" x="638.33" y="617.50" id="3973" net="1" show="1" grparent="3981" state="1" pen="0,0,0" brush="255,255,255"/>
          </graphics>
        </attribute>
        <attribute name="ID" id="3974" net="1">
          <![CDATA[21]]>
          <graphics count="1">
            <graphic xoff="25.00" yoff="20.00" x="638.33" y="617.50" id="3975" net="1" show="0" grparent="3981" state="1" pen="0,0,0" brush="255,255,255"/>
          </graphics>
        </attribute>
        <attribute name="Logic" id="3976" net="1">
          <![CDATA[0]]>
          <graphics count="0"/>
        </attribute>
        <attribute name="Comment" id="3977" net="1">
          <![CDATA[]]>
          <graphics count="1">
            <graphic xoff="40.00" x="653.33" y="597.50" id="3978" net="1" show="1" grparent="3981" state="1" pen="0,0,0" brush="255,255,255"/>
          </graphics>
        </attribute>
        <attribute name="DelayList" type="ColList" id="3979" net="1">
          <colList row_count="1" col_count="2" active_row="0" active_col="0">
            <colList_head>
              <colList_colLabel>
                <![CDATA[Delay set]]>
              </colList_colLabel>
              <colList_colLabel>
                <![CDATA[Delay]]>
              </colList_colLabel>
            </colList_head>
            <colList_body>
              <colList_row nr="0">
                <colList_col nr="0">
                  <![CDATA[Main]]>
                </colList_col>
                <colList_col nr="1">
                  <![CDATA[24]]>
                </colList_col>
              </colList_row>
            </colList_body>
          </colList>
          <graphics count="1">
            <graphic xoff="-1.00" yoff="21.00" x="612.33" y="618.50" id="3980" net="1" show="1" grparent="3981" state="1" pen="0,0,0" brush="255,255,255"/>
          </graphics>
        </attribute>
        <graphics count="1">
          <graphic x="613.33" y="597.50" id="3981" net="1" show="1" w="20.00" h="20.00" state="1" pen="0,0,0" brush="0,0,0"/>
        </graphics>
      </node>
      <node id="3982" net="1">
        <attribute name="Name" id="3983" net="1">
          <![CDATA[]]>
          <graphics count="1">
            <graphic xoff="25.00" yoff="20.00" x="558.33" y="617.50" id="3984" net="1" show="1" grparent="3992" state="1" pen="0,0,0" brush="255,255,255"/>
          </graphics>
        </attribute>
        <attribute name="ID" id="3985" net="1">
          <![CDATA[22]]>
          <graphics count="1">
            <graphic xoff="25.00" yoff="20.00" x="558.33" y="617.50" id="3986" net="1" show="0" grparent="3992" state="1" pen="0,0,0" brush="255,255,255"/>
          </graphics>
        </attribute>
        <attribute name="Logic" id="3987" net="1">
          <![CDATA[0]]>
          <graphics count="0"/>
        </attribute>
        <attribute name="Comment" id="3988" net="1">
          <![CDATA[]]>
          <graphics count="1">
            <graphic xoff="40.00" x="573.33" y="597.50" id="3989" net="1" show="1" grparent="3992" state="1" pen="0,0,0" brush="255,255,255"/>
          </graphics>
        </attribute>
        <attribute name="DelayList" type="ColList" id="3990" net="1">
          <colList row_count="1" col_count="2" active_row="0" active_col="0">
            <colList_head>
              <colList_colLabel>
                <![CDATA[Delay set]]>
              </colList_colLabel>
              <colList_colLabel>
                <![CDATA[Delay]]>
              </colList_colLabel>
            </colList_head>
            <colList_body>
              <colList_row nr="0">
                <colList_col nr="0">
                  <![CDATA[Main]]>
                </colList_col>
                <colList_col nr="1">
                  <![CDATA[8]]>
                </colList_col>
              </colList_row>
            </colList_body>
          </colList>
          <graphics count="1">
            <graphic xoff="-9.00" yoff="18.00" x="524.33" y="615.50" id="3991" net="1" show="1" grparent="3992" state="1" pen="0,0,0" brush="255,255,255"/>
          </graphics>
        </attribute>
        <graphics count="1">
          <graphic x="533.33" y="597.50" id="3992" net="1" show="1" w="20.00" h="20.00" state="1" pen="0,0,0" brush="0,0,0"/>
        </graphics>
      </node>
    </nodeclass>
    <nodeclass count="0" name="Scheduled Transition"/>
    <nodeclass count="0" name="Coarse Place"/>
    <nodeclass count="0" name="Coarse Transition"/>
  </nodeclasses>
  <edgeclasses count="6">
    <edgeclass count="79" name="Edge">
      <edge source="6106" target="5259" id="484" net="1">
        <attribute name="Comment" id="487" net="1">
          <![CDATA[]]>
          <graphics count="1">
            <graphic x="209.59" y="110.00" id="488" net="1" show="1" grparent="489" state="1" pen="0,0,0" brush="255,255,255"/>
          </graphics>
        </attribute>
        <attribute name="Multiplicity" id="485" net="1">
          <![CDATA[1]]>
          <graphics count="1">
            <graphic x="209.59" y="110.00" id="486" net="1" show="1" grparent="489" state="1" pen="0,0,0" brush="255,255,255"/>
          </graphics>
        </attribute>
        <graphics count="1">
          <graphic id="489" net="1" source="6116" target="5270" state="1" show="1" pen="0,0,0" brush="0,0,0" edge_designtype="3">
            <points count="3">
              <point x="369.17" y="110.00"/>
              <point x="50.00" y="110.00"/>
              <point x="50.00" y="157.50"/>
            </points>
          </graphic>
        </graphics>
      </edge>
      <edge source="5321" target="6106" id="490" net="1">
        <attribute name="Comment" id="493" net="1">
          <![CDATA[]]>
          <graphics count="1">
            <graphic xoff="-0.42" x="379.17" y="160.00" id="494" net="1" show="1" grparent="495" state="1" pen="0,0,0" brush="255,255,255"/>
          </graphics>
        </attribute>
        <attribute name="Multiplicity" id="491" net="1">
          <![CDATA[1]]>
          <graphics count="1">
            <graphic xoff="-0.42" x="379.17" y="160.00" id="492" net="1" show="1" grparent="495" state="1" pen="0,0,0" brush="255,255,255"/>
          </graphics>
        </attribute>
        <graphics count="1">
          <graphic id="495" net="1" source="5332" target="6116" state="1" show="1" pen="0,0,0" brush="0,0,0" edge_designtype="3">
            <points count="2">
              <point x="379.92" y="200.00"/>
              <point x="379.25" y="120.00"/>
            </points>
          </graphic>
        </graphics>
      </edge>
      <edge source="5271" target="6106" id="496" net="1">
        <attribute name="Comment" id="499" net="1">
          <![CDATA[]]>
          <graphics count="1">
            <graphic yoff="3.75" x="611.25" y="116.67" id="500" net="1" show="1" grparent="501" state="1" pen="0,0,0" brush="255,255,255"/>
          </graphics>
        </attribute>
        <attribute name="Multiplicity" id="497" net="1">
          <![CDATA[1]]>
          <graphics count="1">
            <graphic yoff="3.75" x="611.25" y="116.67" id="498" net="1" show="1" grparent="501" state="1" pen="0,0,0" brush="255,255,255"/>
          </graphics>
        </attribute>
        <graphics count="1">
          <graphic id="501" net="1" source="5282" target="6116" state="1" show="1" pen="0,0,0" brush="0,0,0" edge_designtype="3">
            <points count="2">
              <point x="833.33" y="115.71"/>
              <point x="389.17" y="110.13"/>
            </points>
          </graphic>
        </graphics>
      </edge>
      <edge source="6106" target="5271" id="502" net="1">
        <attribute name="Comment" id="505" net="1">
          <![CDATA[]]>
          <graphics count="1">
            <graphic yoff="-3.75" x="611.25" y="109.17" id="506" net="1" show="1" grparent="507" state="1" pen="0,0,0" brush="255,255,255"/>
          </graphics>
        </attribute>
        <attribute name="Multiplicity" id="503" net="1">
          <![CDATA[1]]>
          <graphics count="1">
            <graphic yoff="-3.75" x="611.25" y="109.17" id="504" net="1" show="1" grparent="507" state="1" pen="0,0,0" brush="255,255,255"/>
          </graphics>
        </attribute>
        <graphics count="1">
          <graphic id="507" net="1" source="6116" target="5282" state="1" show="1" pen="0,0,0" brush="0,0,0" edge_designtype="3">
            <points count="2">
              <point x="389.17" y="110.13"/>
              <point x="833.33" y="115.71"/>
            </points>
          </graphic>
        </graphics>
      </edge>
      <edge source="5381" target="5321" id="508" net="1">
        <attribute name="Comment" id="511" net="1">
          <![CDATA[]]>
          <graphics count="1">
            <graphic x="394.17" y="180.00" id="512" net="1" show="1" grparent="513" state="1" pen="0,0,0" brush="255,255,255"/>
          </graphics>
        </attribute>
        <attribute name="Multiplicity" id="509" net="1">
          <![CDATA[1]]>
          <graphics count="1">
            <graphic x="394.17" y="180.00" id="510" net="1" show="1" grparent="513" state="1" pen="0,0,0" brush="255,255,255"/>
          </graphics>
        </attribute>
        <graphics count="1">
          <graphic id="513" net="1" source="5391" target="5332" state="1" show="1" pen="0,0,0" brush="0,0,0" edge_designtype="3">
            <points count="4">
              <point x="406.67" y="160.00"/>
              <point x="401.67" y="180.00"/>
              <point x="386.67" y="180.00"/>
              <point x="382.22" y="200.00"/>
            </points>
          </graphic>
        </graphics>
      </edge>
      <edge source="5259" target="5381" id="514" net="1">
        <attribute name="Comment" id="517" net="1">
          <![CDATA[]]>
          <graphics count="1">
            <graphic x="80.00" y="152.08" id="518" net="1" show="1" grparent="519" state="1" pen="0,0,0" brush="255,255,255"/>
          </graphics>
        </attribute>
        <attribute name="Multiplicity" id="515" net="1">
          <![CDATA[1]]>
          <graphics count="1">
            <graphic x="80.00" y="152.08" id="516" net="1" show="1" grparent="519" state="1" pen="0,0,0" brush="255,255,255"/>
          </graphics>
        </attribute>
        <graphics count="1">
          <graphic id="519" net="1" source="5270" target="5391" state="1" show="1" pen="0,0,0" brush="0,0,0" edge_designtype="3">
            <points count="4">
              <point x="60.00" y="165.00"/>
              <point x="80.00" y="160.00"/>
              <point x="80.00" y="144.17"/>
              <point x="399.17" y="149.82"/>
            </points>
          </graphic>
        </graphics>
      </edge>
      <edge source="5228" target="5381" id="520" net="1">
        <attribute name="Comment" id="523" net="1">
          <![CDATA[]]>
          <graphics count="1">
            <graphic yoff="3.75" x="601.25" y="156.67" id="524" net="1" show="1" grparent="525" state="1" pen="0,0,0" brush="255,255,255"/>
          </graphics>
        </attribute>
        <attribute name="Multiplicity" id="521" net="1">
          <![CDATA[1]]>
          <graphics count="1">
            <graphic yoff="3.75" x="601.25" y="156.67" id="522" net="1" show="1" grparent="525" state="1" pen="0,0,0" brush="255,255,255"/>
          </graphics>
        </attribute>
        <graphics count="1">
          <graphic id="525" net="1" source="5239" target="5391" state="1" show="1" pen="0,0,0" brush="0,0,0" edge_designtype="3">
            <points count="2">
              <point x="783.33" y="155.68"/>
              <point x="419.17" y="150.15"/>
            </points>
          </graphic>
        </graphics>
      </edge>
      <edge source="5381" target="5228" id="526" net="1">
        <attribute name="Comment" id="529" net="1">
          <![CDATA[]]>
          <graphics count="1">
            <graphic yoff="-3.75" x="601.25" y="149.17" id="530" net="1" show="1" grparent="531" state="1" pen="0,0,0" brush="255,255,255"/>
          </graphics>
        </attribute>
        <attribute name="Multiplicity" id="527" net="1">
          <![CDATA[1]]>
          <graphics count="1">
            <graphic yoff="-3.75" x="601.25" y="149.17" id="528" net="1" show="1" grparent="531" state="1" pen="0,0,0" brush="255,255,255"/>
          </graphics>
        </attribute>
        <graphics count="1">
          <graphic id="531" net="1" source="5391" target="5239" state="1" show="1" pen="0,0,0" brush="0,0,0" edge_designtype="3">
            <points count="2">
              <point x="419.17" y="150.15"/>
              <point x="783.33" y="155.68"/>
            </points>
          </graphic>
        </graphics>
      </edge>
      <edge source="5861" target="5240" id="532" net="1">
        <attribute name="Comment" id="535" net="1">
          <![CDATA[]]>
          <graphics count="1">
            <graphic xoff="0.42" x="483.33" y="391.25" id="536" net="1" show="1" grparent="537" state="1" pen="0,0,0" brush="255,255,255"/>
          </graphics>
        </attribute>
        <attribute name="Multiplicity" id="533" net="1">
          <![CDATA[1]]>
          <graphics count="1">
            <graphic xoff="0.42" x="483.33" y="391.25" id="534" net="1" show="1" grparent="537" state="1" pen="0,0,0" brush="255,255,255"/>
          </graphics>
        </attribute>
        <graphics count="1">
          <graphic id="537" net="1" source="5871" target="5251" state="1" show="1" pen="0,0,0" brush="0,0,0" edge_designtype="3">
            <points count="2">
              <point x="483.31" y="225.83"/>
              <point x="482.52" y="556.67"/>
            </points>
          </graphic>
        </graphics>
      </edge>
      <edge source="5216" target="5861" id="538" net="1">
        <attribute name="Comment" id="541" net="1">
          <![CDATA[]]>
          <graphics count="1">
            <graphic x="663.33" y="747.50" id="542" net="1" show="1" grparent="543" state="1" pen="0,0,0" brush="255,255,255"/>
          </graphics>
        </attribute>
        <attribute name="Multiplicity" id="539" net="1">
          <![CDATA[1]]>
          <graphics count="1">
            <graphic x="663.33" y="747.50" id="540" net="1" show="1" grparent="543" state="1" pen="0,0,0" brush="255,255,255"/>
          </graphics>
        </attribute>
        <graphics count="1">
          <graphic id="543" net="1" source="5227" target="5871" state="1" show="1" pen="0,0,0" brush="0,0,0" edge_designtype="3">
            <points count="5">
              <point x="556.67" y="787.50"/>
              <point x="563.33" y="747.50"/>
              <point x="763.33" y="747.50"/>
              <point x="763.33" y="215.83"/>
              <point x="493.33" y="215.83"/>
            </points>
          </graphic>
        </graphics>
      </edge>
      <edge source="5321" target="5861" id="544" net="1">
        <attribute name="Comment" id="547" net="1">
          <![CDATA[]]>
          <graphics count="1">
            <graphic yoff="3.75" x="431.66" y="216.67" id="548" net="1" show="1" grparent="549" state="1" pen="0,0,0" brush="255,255,255"/>
          </graphics>
        </attribute>
        <attribute name="Multiplicity" id="545" net="1">
          <![CDATA[1]]>
          <graphics count="1">
            <graphic yoff="3.75" x="431.66" y="216.67" id="546" net="1" show="1" grparent="549" state="1" pen="0,0,0" brush="255,255,255"/>
          </graphics>
        </attribute>
        <graphics count="1">
          <graphic id="549" net="1" source="5332" target="5871" state="1" show="1" pen="0,0,0" brush="0,0,0" edge_designtype="3">
            <points count="2">
              <point x="390.00" y="210.56"/>
              <point x="473.33" y="215.27"/>
            </points>
          </graphic>
        </graphics>
      </edge>
      <edge source="5861" target="5321" id="550" net="1">
        <attribute name="Comment" id="553" net="1">
          <![CDATA[]]>
          <graphics count="1">
            <graphic yoff="-3.75" x="431.66" y="209.17" id="554" net="1" show="1" grparent="555" state="1" pen="0,0,0" brush="255,255,255"/>
          </graphics>
        </attribute>
        <attribute name="Multiplicity" id="551" net="1">
          <![CDATA[1]]>
          <graphics count="1">
            <graphic yoff="-3.75" x="431.66" y="209.17" id="552" net="1" show="1" grparent="555" state="1" pen="0,0,0" brush="255,255,255"/>
          </graphics>
        </attribute>
        <graphics count="1">
          <graphic id="555" net="1" source="5871" target="5332" state="1" show="1" pen="0,0,0" brush="0,0,0" edge_designtype="3">
            <points count="2">
              <point x="473.33" y="215.27"/>
              <point x="390.00" y="210.56"/>
            </points>
          </graphic>
        </graphics>
      </edge>
      <edge source="5900" target="5216" id="556" net="1">
        <attribute name="Comment" id="559" net="1">
          <![CDATA[]]>
          <graphics count="1">
            <graphic x="306.25" y="827.50" id="560" net="1" show="1" grparent="561" state="1" pen="0,0,0" brush="255,255,255"/>
          </graphics>
        </attribute>
        <attribute name="Multiplicity" id="557" net="1">
          <![CDATA[1]]>
          <graphics count="1">
            <graphic x="306.25" y="827.50" id="558" net="1" show="1" grparent="561" state="1" pen="0,0,0" brush="255,255,255"/>
          </graphics>
        </attribute>
        <graphics count="1">
          <graphic id="561" net="1" source="5910" target="5227" state="1" show="1" pen="0,0,0" brush="0,0,0" edge_designtype="3">
            <points count="4">
              <point x="57.50" y="585.83"/>
              <point x="57.50" y="827.50"/>
              <point x="555.00" y="827.50"/>
              <point x="555.00" y="807.50"/>
            </points>
          </graphic>
        </graphics>
      </edge>
      <edge source="5240" target="5900" id="562" net="1">
        <attribute name="Comment" id="565" net="1">
          <![CDATA[]]>
          <graphics count="1">
            <graphic yoff="4.58" x="270.00" y="575.83" id="566" net="1" show="1" grparent="567" state="1" pen="0,0,0" brush="255,255,255"/>
          </graphics>
        </attribute>
        <attribute name="Multiplicity" id="563" net="1">
          <![CDATA[1]]>
          <graphics count="1">
            <graphic yoff="4.58" x="270.00" y="575.83" id="564" net="1" show="1" grparent="567" state="1" pen="0,0,0" brush="255,255,255"/>
          </graphics>
        </attribute>
        <graphics count="1">
          <graphic id="567" net="1" source="5251" target="5910" state="1" show="1" pen="0,0,0" brush="0,0,0" edge_designtype="3">
            <points count="2">
              <point x="472.50" y="566.88"/>
              <point x="67.50" y="575.62"/>
            </points>
          </graphic>
        </graphics>
      </edge>
      <edge source="5259" target="5900" id="568" net="1">
        <attribute name="Comment" id="571" net="1">
          <![CDATA[]]>
          <graphics count="1">
            <graphic xoff="-3.75" x="50.00" y="371.67" id="572" net="1" show="1" grparent="573" state="1" pen="0,0,0" brush="255,255,255"/>
          </graphics>
        </attribute>
        <attribute name="Multiplicity" id="569" net="1">
          <![CDATA[1]]>
          <graphics count="1">
            <graphic xoff="-3.75" x="50.00" y="371.67" id="570" net="1" show="1" grparent="573" state="1" pen="0,0,0" brush="255,255,255"/>
          </graphics>
        </attribute>
        <graphics count="1">
          <graphic id="573" net="1" source="5270" target="5910" state="1" show="1" pen="0,0,0" brush="0,0,0" edge_designtype="3">
            <points count="2">
              <point x="50.18" y="177.50"/>
              <point x="57.32" y="565.83"/>
            </points>
          </graphic>
        </graphics>
      </edge>
      <edge source="5900" target="5259" id="574" net="1">
        <attribute name="Comment" id="577" net="1">
          <![CDATA[]]>
          <graphics count="1">
            <graphic x="20.00" y="367.92" id="578" net="1" show="1" grparent="579" state="1" pen="0,0,0" brush="255,255,255"/>
          </graphics>
        </attribute>
        <attribute name="Multiplicity" id="575" net="1">
          <![CDATA[1]]>
          <graphics count="1">
            <graphic x="20.00" y="367.92" id="576" net="1" show="1" grparent="579" state="1" pen="0,0,0" brush="255,255,255"/>
          </graphics>
        </attribute>
        <graphics count="1">
          <graphic id="579" net="1" source="5910" target="5270" state="1" show="1" pen="0,0,0" brush="0,0,0" edge_designtype="3">
            <points count="4">
              <point x="47.50" y="573.83"/>
              <point x="20.00" y="568.33"/>
              <point x="20.00" y="167.50"/>
              <point x="40.00" y="167.50"/>
            </points>
          </graphic>
        </graphics>
      </edge>
      <edge source="5359" target="5179" id="580" net="1">
        <attribute name="Comment" id="583" net="1">
          <![CDATA[]]>
          <graphics count="1">
            <graphic x="515.00" y="677.50" id="584" net="1" show="1" grparent="585" state="1" pen="0,0,0" brush="255,255,255"/>
          </graphics>
        </attribute>
        <attribute name="Multiplicity" id="581" net="1">
          <![CDATA[1]]>
          <graphics count="1">
            <graphic x="515.00" y="677.50" id="582" net="1" show="1" grparent="585" state="1" pen="0,0,0" brush="255,255,255"/>
          </graphics>
        </attribute>
        <graphics count="1">
          <graphic id="585" net="1" source="5369" target="5190" state="1" show="1" pen="0,0,0" brush="0,0,0" edge_designtype="3">
            <points count="2">
              <point x="492.50" y="677.50"/>
              <point x="537.50" y="677.50"/>
            </points>
          </graphic>
        </graphics>
      </edge>
      <edge source="5204" target="5359" id="586" net="1">
        <attribute name="Comment" id="589" net="1">
          <![CDATA[]]>
          <graphics count="1">
            <graphic x="482.50" y="697.50" id="590" net="1" show="1" grparent="591" state="1" pen="0,0,0" brush="255,255,255"/>
          </graphics>
        </attribute>
        <attribute name="Multiplicity" id="587" net="1">
          <![CDATA[1]]>
          <graphics count="1">
            <graphic x="482.50" y="697.50" id="588" net="1" show="1" grparent="591" state="1" pen="0,0,0" brush="255,255,255"/>
          </graphics>
        </attribute>
        <graphics count="1">
          <graphic id="591" net="1" source="5215" target="5369" state="1" show="1" pen="0,0,0" brush="0,0,0" edge_designtype="3">
            <points count="2">
              <point x="482.50" y="707.50"/>
              <point x="482.50" y="687.50"/>
            </points>
          </graphic>
        </graphics>
      </edge>
      <edge source="5240" target="5359" id="592" net="1">
        <attribute name="Comment" id="595" net="1">
          <![CDATA[]]>
          <graphics count="1">
            <graphic xoff="0.83" x="483.33" y="622.09" id="596" net="1" show="1" grparent="597" state="1" pen="0,0,0" brush="255,255,255"/>
          </graphics>
        </attribute>
        <attribute name="Multiplicity" id="593" net="1">
          <![CDATA[1]]>
          <graphics count="1">
            <graphic xoff="0.83" x="483.33" y="622.09" id="594" net="1" show="1" grparent="597" state="1" pen="0,0,0" brush="255,255,255"/>
          </graphics>
        </attribute>
        <graphics count="1">
          <graphic id="597" net="1" source="5251" target="5369" state="1" show="1" pen="0,0,0" brush="0,0,0" edge_designtype="3">
            <points count="2">
              <point x="482.50" y="576.67"/>
              <point x="482.50" y="667.50"/>
            </points>
          </graphic>
        </graphics>
      </edge>
      <edge source="5359" target="5240" id="598" net="1">
        <attribute name="Comment" id="601" net="1">
          <![CDATA[]]>
          <graphics count="1">
            <graphic xoff="-6.67" x="475.83" y="622.09" id="602" net="1" show="1" grparent="603" state="1" pen="0,0,0" brush="255,255,255"/>
          </graphics>
        </attribute>
        <attribute name="Multiplicity" id="599" net="1">
          <![CDATA[1]]>
          <graphics count="1">
            <graphic xoff="-6.67" x="475.83" y="622.09" id="600" net="1" show="1" grparent="603" state="1" pen="0,0,0" brush="255,255,255"/>
          </graphics>
        </attribute>
        <graphics count="1">
          <graphic id="603" net="1" source="5369" target="5251" state="1" show="1" pen="0,0,0" brush="0,0,0" edge_designtype="3">
            <points count="2">
              <point x="482.50" y="667.50"/>
              <point x="482.50" y="576.67"/>
            </points>
          </graphic>
        </graphics>
      </edge>
      <edge source="6084" target="5204" id="604" net="1">
        <attribute name="Comment" id="607" net="1">
          <![CDATA[]]>
          <graphics count="1">
            <graphic x="515.00" y="717.50" id="608" net="1" show="1" grparent="609" state="1" pen="0,0,0" brush="255,255,255"/>
          </graphics>
        </attribute>
        <attribute name="Multiplicity" id="605" net="1">
          <![CDATA[1]]>
          <graphics count="1">
            <graphic x="515.00" y="717.50" id="606" net="1" show="1" grparent="609" state="1" pen="0,0,0" brush="255,255,255"/>
          </graphics>
        </attribute>
        <graphics count="1">
          <graphic id="609" net="1" source="6094" target="5215" state="1" show="1" pen="0,0,0" brush="0,0,0" edge_designtype="3">
            <points count="2">
              <point x="537.50" y="717.50"/>
              <point x="492.50" y="717.50"/>
            </points>
          </graphic>
        </graphics>
      </edge>
      <edge source="5179" target="6084" id="610" net="1">
        <attribute name="Comment" id="613" net="1">
          <![CDATA[]]>
          <graphics count="1">
            <graphic x="547.50" y="697.50" id="614" net="1" show="1" grparent="615" state="1" pen="0,0,0" brush="255,255,255"/>
          </graphics>
        </attribute>
        <attribute name="Multiplicity" id="611" net="1">
          <![CDATA[1]]>
          <graphics count="1">
            <graphic x="547.50" y="697.50" id="612" net="1" show="1" grparent="615" state="1" pen="0,0,0" brush="255,255,255"/>
          </graphics>
        </attribute>
        <graphics count="1">
          <graphic id="615" net="1" source="5190" target="6094" state="1" show="1" pen="0,0,0" brush="0,0,0" edge_designtype="3">
            <points count="2">
              <point x="547.50" y="687.50"/>
              <point x="547.50" y="707.50"/>
            </points>
          </graphic>
        </graphics>
      </edge>
      <edge source="5216" target="6084" id="616" net="1">
        <attribute name="Comment" id="619" net="1">
          <![CDATA[]]>
          <graphics count="1">
            <graphic xoff="3.75" x="555.00" y="757.50" id="620" net="1" show="1" grparent="621" state="1" pen="0,0,0" brush="255,255,255"/>
          </graphics>
        </attribute>
        <attribute name="Multiplicity" id="617" net="1">
          <![CDATA[1]]>
          <graphics count="1">
            <graphic xoff="3.75" x="555.00" y="757.50" id="618" net="1" show="1" grparent="621" state="1" pen="0,0,0" brush="255,255,255"/>
          </graphics>
        </attribute>
        <graphics count="1">
          <graphic id="621" net="1" source="5227" target="6094" state="1" show="1" pen="0,0,0" brush="0,0,0" edge_designtype="3">
            <points count="2">
              <point x="554.06" y="787.50"/>
              <point x="548.44" y="727.50"/>
            </points>
          </graphic>
        </graphics>
      </edge>
      <edge source="6084" target="5216" id="622" net="1">
        <attribute name="Comment" id="625" net="1">
          <![CDATA[]]>
          <graphics count="1">
            <graphic xoff="-4.58" x="546.67" y="757.50" id="626" net="1" show="1" grparent="627" state="1" pen="0,0,0" brush="255,255,255"/>
          </graphics>
        </attribute>
        <attribute name="Multiplicity" id="623" net="1">
          <![CDATA[1]]>
          <graphics count="1">
            <graphic xoff="-4.58" x="546.67" y="757.50" id="624" net="1" show="1" grparent="627" state="1" pen="0,0,0" brush="255,255,255"/>
          </graphics>
        </attribute>
        <graphics count="1">
          <graphic id="627" net="1" source="6094" target="5227" state="1" show="1" pen="0,0,0" brush="0,0,0" edge_designtype="3">
            <points count="2">
              <point x="548.44" y="727.50"/>
              <point x="554.06" y="787.50"/>
            </points>
          </graphic>
        </graphics>
      </edge>
      <edge source="5370" target="5271" id="628" net="1">
        <attribute name="Comment" id="631" net="1">
          <![CDATA[]]>
          <graphics count="1">
            <graphic x="823.33" y="537.50" id="632" net="1" show="1" grparent="633" state="1" pen="0,0,0" brush="255,255,255"/>
          </graphics>
        </attribute>
        <attribute name="Multiplicity" id="629" net="1">
          <![CDATA[1]]>
          <graphics count="1">
            <graphic x="823.33" y="537.50" id="630" net="1" show="1" grparent="633" state="1" pen="0,0,0" brush="255,255,255"/>
          </graphics>
        </attribute>
        <graphics count="1">
          <graphic id="633" net="1" source="5380" target="5282" state="1" show="1" pen="0,0,0" brush="0,0,0" edge_designtype="3">
            <points count="3">
              <point x="803.33" y="537.50"/>
              <point x="843.33" y="537.50"/>
              <point x="843.33" y="125.83"/>
            </points>
          </graphic>
        </graphics>
      </edge>
      <edge source="5228" target="5370" id="634" net="1">
        <attribute name="Comment" id="637" net="1">
          <![CDATA[]]>
          <graphics count="1">
            <graphic x="793.33" y="346.67" id="638" net="1" show="1" grparent="639" state="1" pen="0,0,0" brush="255,255,255"/>
          </graphics>
        </attribute>
        <attribute name="Multiplicity" id="635" net="1">
          <![CDATA[1]]>
          <graphics count="1">
            <graphic x="793.33" y="346.67" id="636" net="1" show="1" grparent="639" state="1" pen="0,0,0" brush="255,255,255"/>
          </graphics>
        </attribute>
        <graphics count="1">
          <graphic id="639" net="1" source="5239" target="5380" state="1" show="1" pen="0,0,0" brush="0,0,0" edge_designtype="3">
            <points count="2">
              <point x="793.33" y="165.83"/>
              <point x="793.33" y="527.50"/>
            </points>
          </graphic>
        </graphics>
      </edge>
      <edge source="5240" target="5370" id="640" net="1">
        <attribute name="Comment" id="643" net="1">
          <![CDATA[]]>
          <graphics count="1">
            <graphic x="512.50" y="552.50" id="644" net="1" show="1" grparent="645" state="1" pen="0,0,0" brush="255,255,255"/>
          </graphics>
        </attribute>
        <attribute name="Multiplicity" id="641" net="1">
          <![CDATA[1]]>
          <graphics count="1">
            <graphic x="512.50" y="552.50" id="642" net="1" show="1" grparent="645" state="1" pen="0,0,0" brush="255,255,255"/>
          </graphics>
        </attribute>
        <graphics count="1">
          <graphic id="645" net="1" source="5251" target="5380" state="1" show="1" pen="0,0,0" brush="0,0,0" edge_designtype="3">
            <points count="4">
              <point x="492.50" y="564.44"/>
              <point x="512.50" y="560.00"/>
              <point x="512.50" y="545.00"/>
              <point x="783.33" y="537.77"/>
            </points>
          </graphic>
        </graphics>
      </edge>
      <edge source="5370" target="5240" id="646" net="1">
        <attribute name="Comment" id="649" net="1">
          <![CDATA[]]>
          <graphics count="1">
            <graphic x="793.33" y="557.50" id="650" net="1" show="1" grparent="651" state="1" pen="0,0,0" brush="255,255,255"/>
          </graphics>
        </attribute>
        <attribute name="Multiplicity" id="647" net="1">
          <![CDATA[1]]>
          <graphics count="1">
            <graphic x="793.33" y="557.50" id="648" net="1" show="1" grparent="651" state="1" pen="0,0,0" brush="255,255,255"/>
          </graphics>
        </attribute>
        <graphics count="1">
          <graphic id="651" net="1" source="5380" target="5251" state="1" show="1" pen="0,0,0" brush="0,0,0" edge_designtype="3">
            <points count="3">
              <point x="793.33" y="547.50"/>
              <point x="793.33" y="567.50"/>
              <point x="492.50" y="566.69"/>
            </points>
          </graphic>
        </graphics>
      </edge>
      <edge source="6095" target="5228" id="652" net="1">
        <attribute name="Comment" id="655" net="1">
          <![CDATA[]]>
          <graphics count="1">
            <graphic x="863.33" y="370.00" id="656" net="1" show="1" grparent="657" state="1" pen="0,0,0" brush="255,255,255"/>
          </graphics>
        </attribute>
        <attribute name="Multiplicity" id="653" net="1">
          <![CDATA[1]]>
          <graphics count="1">
            <graphic x="863.33" y="370.00" id="654" net="1" show="1" grparent="657" state="1" pen="0,0,0" brush="255,255,255"/>
          </graphics>
        </attribute>
        <graphics count="1">
          <graphic id="657" net="1" source="6105" target="5239" state="1" show="1" pen="0,0,0" brush="0,0,0" edge_designtype="3">
            <points count="4">
              <point x="883.33" y="581.11"/>
              <point x="863.33" y="576.67"/>
              <point x="863.33" y="163.33"/>
              <point x="803.33" y="156.90"/>
            </points>
          </graphic>
        </graphics>
      </edge>
      <edge source="5271" target="6095" id="658" net="1">
        <attribute name="Comment" id="661" net="1">
          <![CDATA[]]>
          <graphics count="1">
            <graphic x="873.33" y="115.83" id="662" net="1" show="1" grparent="663" state="1" pen="0,0,0" brush="255,255,255"/>
          </graphics>
        </attribute>
        <attribute name="Multiplicity" id="659" net="1">
          <![CDATA[1]]>
          <graphics count="1">
            <graphic x="873.33" y="115.83" id="660" net="1" show="1" grparent="663" state="1" pen="0,0,0" brush="255,255,255"/>
          </graphics>
        </attribute>
        <graphics count="1">
          <graphic id="663" net="1" source="5282" target="6105" state="1" show="1" pen="0,0,0" brush="0,0,0" edge_designtype="3">
            <points count="3">
              <point x="853.33" y="115.83"/>
              <point x="893.33" y="115.83"/>
              <point x="893.33" y="573.33"/>
            </points>
          </graphic>
        </graphics>
      </edge>
      <edge source="5216" target="6095" id="664" net="1">
        <attribute name="Comment" id="667" net="1">
          <![CDATA[]]>
          <graphics count="1">
            <graphic yoff="-3.23" x="729.16" y="790.84" id="668" net="1" show="1" grparent="669" state="1" pen="0,0,0" brush="255,255,255"/>
          </graphics>
        </attribute>
        <attribute name="Multiplicity" id="665" net="1">
          <![CDATA[1]]>
          <graphics count="1">
            <graphic yoff="-3.23" x="729.16" y="790.84" id="666" net="1" show="1" grparent="669" state="1" pen="0,0,0" brush="255,255,255"/>
          </graphics>
        </attribute>
        <graphics count="1">
          <graphic id="669" net="1" source="5227" target="6105" state="1" show="1" pen="0,0,0" brush="0,0,0" edge_designtype="3">
            <points count="3">
              <point x="565.00" y="797.30"/>
              <point x="893.33" y="790.83"/>
              <point x="893.33" y="593.33"/>
            </points>
          </graphic>
        </graphics>
      </edge>
      <edge source="6095" target="5216" id="670" net="1">
        <attribute name="Comment" id="673" net="1">
          <![CDATA[]]>
          <graphics count="1">
            <graphic x="923.33" y="690.83" id="674" net="1" show="1" grparent="675" state="1" pen="0,0,0" brush="255,255,255"/>
          </graphics>
        </attribute>
        <attribute name="Multiplicity" id="671" net="1">
          <![CDATA[1]]>
          <graphics count="1">
            <graphic x="923.33" y="690.83" id="672" net="1" show="1" grparent="675" state="1" pen="0,0,0" brush="255,255,255"/>
          </graphics>
        </attribute>
        <graphics count="1">
          <graphic id="675" net="1" source="6105" target="5227" state="1" show="1" pen="0,0,0" brush="0,0,0" edge_designtype="3">
            <points count="4">
              <point x="903.33" y="583.33"/>
              <point x="923.33" y="583.33"/>
              <point x="923.33" y="798.33"/>
              <point x="565.00" y="797.52"/>
            </points>
          </graphic>
        </graphics>
      </edge>
      <edge source="5839" target="5403" id="676" net="1">
        <attribute name="Comment" id="679" net="1">
          <![CDATA[]]>
          <graphics count="1">
            <graphic yoff="3.75" x="332.91" y="425.84" id="680" net="1" show="1" grparent="681" state="1" pen="0,0,0" brush="255,255,255"/>
          </graphics>
        </attribute>
        <attribute name="Multiplicity" id="677" net="1">
          <![CDATA[1]]>
          <graphics count="1">
            <graphic yoff="3.75" x="332.91" y="425.84" id="678" net="1" show="1" grparent="681" state="1" pen="0,0,0" brush="255,255,255"/>
          </graphics>
        </attribute>
        <graphics count="1">
          <graphic id="681" net="1" source="5849" target="5414" state="1" show="1" pen="0,0,0" brush="0,0,0" edge_designtype="3">
            <points count="2">
              <point x="313.33" y="419.60"/>
              <point x="352.50" y="424.57"/>
            </points>
          </graphic>
        </graphics>
      </edge>
      <edge source="5340" target="5839" id="682" net="1">
        <attribute name="Comment" id="685" net="1">
          <![CDATA[]]>
          <graphics count="1">
            <graphic x="213.33" y="465.00" id="686" net="1" show="1" grparent="687" state="1" pen="0,0,0" brush="255,255,255"/>
          </graphics>
        </attribute>
        <attribute name="Multiplicity" id="683" net="1">
          <![CDATA[1]]>
          <graphics count="1">
            <graphic x="213.33" y="465.00" id="684" net="1" show="1" grparent="687" state="1" pen="0,0,0" brush="255,255,255"/>
          </graphics>
        </attribute>
        <graphics count="1">
          <graphic id="687" net="1" source="5351" target="5849" state="1" show="1" pen="0,0,0" brush="0,0,0" edge_designtype="3">
            <points count="4">
              <point x="193.33" y="509.17"/>
              <point x="213.33" y="504.17"/>
              <point x="213.33" y="425.83"/>
              <point x="293.33" y="419.17"/>
            </points>
          </graphic>
        </graphics>
      </edge>
      <edge source="5240" target="5839" id="688" net="1">
        <attribute name="Comment" id="691" net="1">
          <![CDATA[]]>
          <graphics count="1">
            <graphic x="452.50" y="507.08" id="692" net="1" show="1" grparent="693" state="1" pen="0,0,0" brush="255,255,255"/>
          </graphics>
        </attribute>
        <attribute name="Multiplicity" id="689" net="1">
          <![CDATA[1]]>
          <graphics count="1">
            <graphic x="452.50" y="507.08" id="690" net="1" show="1" grparent="693" state="1" pen="0,0,0" brush="255,255,255"/>
          </graphics>
        </attribute>
        <graphics count="1">
          <graphic id="693" net="1" source="5251" target="5849" state="1" show="1" pen="0,0,0" brush="0,0,0" edge_designtype="3">
            <points count="5">
              <point x="472.50" y="563.89"/>
              <point x="452.50" y="558.33"/>
              <point x="452.50" y="455.83"/>
              <point x="303.33" y="455.83"/>
              <point x="303.33" y="428.33"/>
            </points>
          </graphic>
        </graphics>
      </edge>
      <edge source="5839" target="5240" id="694" net="1">
        <attribute name="Comment" id="697" net="1">
          <![CDATA[]]>
          <graphics count="1">
            <graphic x="333.33" y="393.75" id="698" net="1" show="1" grparent="699" state="1" pen="0,0,0" brush="255,255,255"/>
          </graphics>
        </attribute>
        <attribute name="Multiplicity" id="695" net="1">
          <![CDATA[1]]>
          <graphics count="1">
            <graphic x="333.33" y="393.75" id="696" net="1" show="1" grparent="699" state="1" pen="0,0,0" brush="255,255,255"/>
          </graphics>
        </attribute>
        <graphics count="1">
          <graphic id="699" net="1" source="5849" target="5251" state="1" show="1" pen="0,0,0" brush="0,0,0" edge_designtype="3">
            <points count="5">
              <point x="313.33" y="416.11"/>
              <point x="333.33" y="411.67"/>
              <point x="333.33" y="375.83"/>
              <point x="475.83" y="375.83"/>
              <point x="482.15" y="556.67"/>
            </points>
          </graphic>
        </graphics>
      </edge>
      <edge source="5302" target="5839" id="700" net="1">
        <attribute name="Comment" id="703" net="1">
          <![CDATA[]]>
          <graphics count="1">
            <graphic x="273.33" y="378.75" id="704" net="1" show="1" grparent="705" state="1" pen="0,0,0" brush="255,255,255"/>
          </graphics>
        </attribute>
        <attribute name="Multiplicity" id="701" net="1">
          <![CDATA[1]]>
          <graphics count="1">
            <graphic x="273.33" y="378.75" id="702" net="1" show="1" grparent="705" state="1" pen="0,0,0" brush="255,255,255"/>
          </graphics>
        </attribute>
        <graphics count="1">
          <graphic id="705" net="1" source="5313" target="5849" state="1" show="1" pen="0,0,0" brush="0,0,0" edge_designtype="3">
            <points count="4">
              <point x="293.33" y="340.00"/>
              <point x="273.33" y="340.00"/>
              <point x="273.33" y="417.50"/>
              <point x="293.33" y="418.06"/>
            </points>
          </graphic>
        </graphics>
      </edge>
      <edge source="5839" target="5302" id="706" net="1">
        <attribute name="Comment" id="709" net="1">
          <![CDATA[]]>
          <graphics count="1">
            <graphic x="303.33" y="379.16" id="710" net="1" show="1" grparent="711" state="1" pen="0,0,0" brush="255,255,255"/>
          </graphics>
        </attribute>
        <attribute name="Multiplicity" id="707" net="1">
          <![CDATA[1]]>
          <graphics count="1">
            <graphic x="303.33" y="379.16" id="708" net="1" show="1" grparent="711" state="1" pen="0,0,0" brush="255,255,255"/>
          </graphics>
        </attribute>
        <graphics count="1">
          <graphic id="711" net="1" source="5849" target="5313" state="1" show="1" pen="0,0,0" brush="0,0,0" edge_designtype="3">
            <points count="2">
              <point x="303.33" y="408.33"/>
              <point x="303.33" y="350.00"/>
            </points>
          </graphic>
        </graphics>
      </edge>
      <edge source="5828" target="5340" id="712" net="1">
        <attribute name="Comment" id="715" net="1">
          <![CDATA[]]>
          <graphics count="1">
            <graphic yoff="-0.42" x="265.83" y="518.33" id="716" net="1" show="1" grparent="717" state="1" pen="0,0,0" brush="255,255,255"/>
          </graphics>
        </attribute>
        <attribute name="Multiplicity" id="713" net="1">
          <![CDATA[1]]>
          <graphics count="1">
            <graphic yoff="-0.42" x="265.83" y="518.33" id="714" net="1" show="1" grparent="717" state="1" pen="0,0,0" brush="255,255,255"/>
          </graphics>
        </attribute>
        <graphics count="1">
          <graphic id="717" net="1" source="5838" target="5351" state="1" show="1" pen="0,0,0" brush="0,0,0" edge_designtype="3">
            <points count="2">
              <point x="338.33" y="524.97"/>
              <point x="193.33" y="512.53"/>
            </points>
          </graphic>
        </graphics>
      </edge>
      <edge source="5403" target="5828" id="718" net="1">
        <attribute name="Comment" id="721" net="1">
          <![CDATA[]]>
          <graphics count="1">
            <graphic xoff="0.42" x="355.83" y="475.83" id="722" net="1" show="1" grparent="723" state="1" pen="0,0,0" brush="255,255,255"/>
          </graphics>
        </attribute>
        <attribute name="Multiplicity" id="719" net="1">
          <![CDATA[1]]>
          <graphics count="1">
            <graphic xoff="0.42" x="355.83" y="475.83" id="720" net="1" show="1" grparent="723" state="1" pen="0,0,0" brush="255,255,255"/>
          </graphics>
        </attribute>
        <graphics count="1">
          <graphic id="723" net="1" source="5414" target="5838" state="1" show="1" pen="0,0,0" brush="0,0,0" edge_designtype="3">
            <points count="2">
              <point x="361.08" y="435.83"/>
              <point x="349.75" y="515.83"/>
            </points>
          </graphic>
        </graphics>
      </edge>
      <edge source="5240" target="5828" id="724" net="1">
        <attribute name="Comment" id="727" net="1">
          <![CDATA[]]>
          <graphics count="1">
            <graphic x="412.50" y="561.25" id="728" net="1" show="1" grparent="729" state="1" pen="0,0,0" brush="255,255,255"/>
          </graphics>
        </attribute>
        <attribute name="Multiplicity" id="725" net="1">
          <![CDATA[1]]>
          <graphics count="1">
            <graphic x="412.50" y="561.25" id="726" net="1" show="1" grparent="729" state="1" pen="0,0,0" brush="255,255,255"/>
          </graphics>
        </attribute>
        <graphics count="1">
          <graphic id="729" net="1" source="5251" target="5838" state="1" show="1" pen="0,0,0" brush="0,0,0" edge_designtype="3">
            <points count="5">
              <point x="472.50" y="566.67"/>
              <point x="412.50" y="566.67"/>
              <point x="412.50" y="555.83"/>
              <point x="348.33" y="555.83"/>
              <point x="348.33" y="535.83"/>
            </points>
          </graphic>
        </graphics>
      </edge>
      <edge source="5828" target="5240" id="730" net="1">
        <attribute name="Comment" id="733" net="1">
          <![CDATA[]]>
          <graphics count="1">
            <graphic x="432.50" y="547.50" id="734" net="1" show="1" grparent="735" state="1" pen="0,0,0" brush="255,255,255"/>
          </graphics>
        </attribute>
        <attribute name="Multiplicity" id="731" net="1">
          <![CDATA[1]]>
          <graphics count="1">
            <graphic x="432.50" y="547.50" id="732" net="1" show="1" grparent="735" state="1" pen="0,0,0" brush="255,255,255"/>
          </graphics>
        </attribute>
        <graphics count="1">
          <graphic id="735" net="1" source="5838" target="5251" state="1" show="1" pen="0,0,0" brush="0,0,0" edge_designtype="3">
            <points count="4">
              <point x="358.33" y="526.63"/>
              <point x="432.50" y="532.50"/>
              <point x="432.50" y="562.50"/>
              <point x="472.50" y="565.83"/>
            </points>
          </graphic>
        </graphics>
      </edge>
      <edge source="5290" target="5828" id="736" net="1">
        <attribute name="Comment" id="739" net="1">
          <![CDATA[]]>
          <graphics count="1">
            <graphic x="253.33" y="440.83" id="740" net="1" show="1" grparent="741" state="1" pen="0,0,0" brush="255,255,255"/>
          </graphics>
        </attribute>
        <attribute name="Multiplicity" id="737" net="1">
          <![CDATA[1]]>
          <graphics count="1">
            <graphic x="253.33" y="440.83" id="738" net="1" show="1" grparent="741" state="1" pen="0,0,0" brush="255,255,255"/>
          </graphics>
        </attribute>
        <graphics count="1">
          <graphic id="741" net="1" source="5301" target="5838" state="1" show="1" pen="0,0,0" brush="0,0,0" edge_designtype="3">
            <points count="6">
              <point x="240.69" y="306.67"/>
              <point x="247.50" y="405.83"/>
              <point x="253.33" y="405.83"/>
              <point x="253.33" y="475.83"/>
              <point x="348.33" y="475.83"/>
              <point x="348.33" y="515.83"/>
            </points>
          </graphic>
        </graphics>
      </edge>
      <edge source="5828" target="5290" id="742" net="1">
        <attribute name="Comment" id="745" net="1">
          <![CDATA[]]>
          <graphics count="1">
            <graphic x="287.08" y="495.83" id="746" net="1" show="1" grparent="747" state="1" pen="0,0,0" brush="255,255,255"/>
          </graphics>
        </attribute>
        <attribute name="Multiplicity" id="743" net="1">
          <![CDATA[1]]>
          <graphics count="1">
            <graphic x="287.08" y="495.83" id="744" net="1" show="1" grparent="747" state="1" pen="0,0,0" brush="255,255,255"/>
          </graphics>
        </attribute>
        <graphics count="1">
          <graphic id="747" net="1" source="5838" target="5301" state="1" show="1" pen="0,0,0" brush="0,0,0" edge_designtype="3">
            <points count="4">
              <point x="345.83" y="515.83"/>
              <point x="340.83" y="495.83"/>
              <point x="233.33" y="495.83"/>
              <point x="239.67" y="306.67"/>
            </points>
          </graphic>
        </graphics>
      </edge>
      <edge source="5889" target="5340" id="748" net="1">
        <attribute name="Comment" id="751" net="1">
          <![CDATA[]]>
          <graphics count="1">
            <graphic x="282.92" y="791.67" id="752" net="1" show="1" grparent="753" state="1" pen="0,0,0" brush="255,255,255"/>
          </graphics>
        </attribute>
        <attribute name="Multiplicity" id="749" net="1">
          <![CDATA[1]]>
          <graphics count="1">
            <graphic x="282.92" y="791.67" id="750" net="1" show="1" grparent="753" state="1" pen="0,0,0" brush="255,255,255"/>
          </graphics>
        </attribute>
        <graphics count="1">
          <graphic id="753" net="1" source="5899" target="5351" state="1" show="1" pen="0,0,0" brush="0,0,0" edge_designtype="3">
            <points count="3">
              <point x="382.50" y="791.67"/>
              <point x="183.33" y="791.67"/>
              <point x="183.33" y="521.67"/>
            </points>
          </graphic>
        </graphics>
      </edge>
      <edge source="5403" target="5889" id="754" net="1">
        <attribute name="Comment" id="757" net="1">
          <![CDATA[]]>
          <graphics count="1">
            <graphic x="382.50" y="425.83" id="758" net="1" show="1" grparent="759" state="1" pen="0,0,0" brush="255,255,255"/>
          </graphics>
        </attribute>
        <attribute name="Multiplicity" id="755" net="1">
          <![CDATA[1]]>
          <graphics count="1">
            <graphic x="382.50" y="425.83" id="756" net="1" show="1" grparent="759" state="1" pen="0,0,0" brush="255,255,255"/>
          </graphics>
        </attribute>
        <graphics count="1">
          <graphic id="759" net="1" source="5414" target="5899" state="1" show="1" pen="0,0,0" brush="0,0,0" edge_designtype="3">
            <points count="3">
              <point x="372.50" y="425.83"/>
              <point x="392.50" y="425.83"/>
              <point x="392.50" y="781.67"/>
            </points>
          </graphic>
        </graphics>
      </edge>
      <edge source="5216" target="5889" id="760" net="1">
        <attribute name="Comment" id="763" net="1">
          <![CDATA[]]>
          <graphics count="1">
            <graphic yoff="-3.75" x="473.75" y="790.84" id="764" net="1" show="1" grparent="765" state="1" pen="0,0,0" brush="255,255,255"/>
          </graphics>
        </attribute>
        <attribute name="Multiplicity" id="761" net="1">
          <![CDATA[1]]>
          <graphics count="1">
            <graphic yoff="-3.75" x="473.75" y="790.84" id="762" net="1" show="1" grparent="765" state="1" pen="0,0,0" brush="255,255,255"/>
          </graphics>
        </attribute>
        <graphics count="1">
          <graphic id="765" net="1" source="5227" target="5899" state="1" show="1" pen="0,0,0" brush="0,0,0" edge_designtype="3">
            <points count="2">
              <point x="545.00" y="797.14"/>
              <point x="402.50" y="792.03"/>
            </points>
          </graphic>
        </graphics>
      </edge>
      <edge source="5889" target="5216" id="766" net="1">
        <attribute name="Comment" id="769" net="1">
          <![CDATA[]]>
          <graphics count="1">
            <graphic yoff="3.75" x="473.75" y="798.34" id="770" net="1" show="1" grparent="771" state="1" pen="0,0,0" brush="255,255,255"/>
          </graphics>
        </attribute>
        <attribute name="Multiplicity" id="767" net="1">
          <![CDATA[1]]>
          <graphics count="1">
            <graphic yoff="3.75" x="473.75" y="798.34" id="768" net="1" show="1" grparent="771" state="1" pen="0,0,0" brush="255,255,255"/>
          </graphics>
        </attribute>
        <graphics count="1">
          <graphic id="771" net="1" source="5899" target="5227" state="1" show="1" pen="0,0,0" brush="0,0,0" edge_designtype="3">
            <points count="2">
              <point x="402.50" y="792.03"/>
              <point x="545.00" y="797.14"/>
            </points>
          </graphic>
        </graphics>
      </edge>
      <edge source="5878" target="5302" id="772" net="1">
        <attribute name="Comment" id="775" net="1">
          <![CDATA[]]>
          <graphics count="1">
            <graphic x="295.84" y="278.33" id="776" net="1" show="1" grparent="777" state="1" pen="0,0,0" brush="255,255,255"/>
          </graphics>
        </attribute>
        <attribute name="Multiplicity" id="773" net="1">
          <![CDATA[1]]>
          <graphics count="1">
            <graphic x="295.84" y="278.33" id="774" net="1" show="1" grparent="777" state="1" pen="0,0,0" brush="255,255,255"/>
          </graphics>
        </attribute>
        <graphics count="1">
          <graphic id="777" net="1" source="5888" target="5313" state="1" show="1" pen="0,0,0" brush="0,0,0" edge_designtype="3">
            <points count="2">
              <point x="289.55" y="226.67"/>
              <point x="302.12" y="330.00"/>
            </points>
          </graphic>
        </graphics>
      </edge>
      <edge source="5290" target="5878" id="778" net="1">
        <attribute name="Comment" id="781" net="1">
          <![CDATA[]]>
          <graphics count="1">
            <graphic x="267.91" y="266.67" id="782" net="1" show="1" grparent="783" state="1" pen="0,0,0" brush="255,255,255"/>
          </graphics>
        </attribute>
        <attribute name="Multiplicity" id="779" net="1">
          <![CDATA[1]]>
          <graphics count="1">
            <graphic x="267.91" y="266.67" id="780" net="1" show="1" grparent="783" state="1" pen="0,0,0" brush="255,255,255"/>
          </graphics>
        </attribute>
        <graphics count="1">
          <graphic id="783" net="1" source="5301" target="5888" state="1" show="1" pen="0,0,0" brush="0,0,0" edge_designtype="3">
            <points count="4">
              <point x="242.50" y="286.67"/>
              <point x="247.50" y="266.67"/>
              <point x="288.33" y="266.67"/>
              <point x="288.33" y="226.67"/>
            </points>
          </graphic>
        </graphics>
      </edge>
      <edge source="5321" target="5878" id="784" net="1">
        <attribute name="Comment" id="787" net="1">
          <![CDATA[]]>
          <graphics count="1">
            <graphic yoff="3.33" x="334.16" y="216.66" id="788" net="1" show="1" grparent="789" state="1" pen="0,0,0" brush="255,255,255"/>
          </graphics>
        </attribute>
        <attribute name="Multiplicity" id="785" net="1">
          <![CDATA[1]]>
          <graphics count="1">
            <graphic yoff="3.33" x="334.16" y="216.66" id="786" net="1" show="1" grparent="789" state="1" pen="0,0,0" brush="255,255,255"/>
          </graphics>
        </attribute>
        <graphics count="1">
          <graphic id="789" net="1" source="5332" target="5888" state="1" show="1" pen="0,0,0" brush="0,0,0" edge_designtype="3">
            <points count="2">
              <point x="370.00" y="210.73"/>
              <point x="298.33" y="215.94"/>
            </points>
          </graphic>
        </graphics>
      </edge>
      <edge source="5878" target="5321" id="790" net="1">
        <attribute name="Comment" id="793" net="1">
          <![CDATA[]]>
          <graphics count="1">
            <graphic x="319.16" y="186.67" id="794" net="1" show="1" grparent="795" state="1" pen="0,0,0" brush="255,255,255"/>
          </graphics>
        </attribute>
        <attribute name="Multiplicity" id="791" net="1">
          <![CDATA[1]]>
          <graphics count="1">
            <graphic x="319.16" y="186.67" id="792" net="1" show="1" grparent="795" state="1" pen="0,0,0" brush="255,255,255"/>
          </graphics>
        </attribute>
        <graphics count="1">
          <graphic id="795" net="1" source="5888" target="5332" state="1" show="1" pen="0,0,0" brush="0,0,0" edge_designtype="3">
            <points count="5">
              <point x="288.33" y="206.67"/>
              <point x="288.33" y="186.67"/>
              <point x="350.00" y="186.67"/>
              <point x="350.00" y="202.50"/>
              <point x="370.00" y="207.50"/>
            </points>
          </graphic>
        </graphics>
      </edge>
      <edge source="5340" target="5878" id="796" net="1">
        <attribute name="Comment" id="799" net="1">
          <![CDATA[]]>
          <graphics count="1">
            <graphic x="172.92" y="481.67" id="800" net="1" show="1" grparent="801" state="1" pen="0,0,0" brush="255,255,255"/>
          </graphics>
        </attribute>
        <attribute name="Multiplicity" id="797" net="1">
          <![CDATA[1]]>
          <graphics count="1">
            <graphic x="172.92" y="481.67" id="798" net="1" show="1" grparent="801" state="1" pen="0,0,0" brush="255,255,255"/>
          </graphics>
        </attribute>
        <graphics count="1">
          <graphic id="801" net="1" source="5351" target="5888" state="1" show="1" pen="0,0,0" brush="0,0,0" edge_designtype="3">
            <points count="5">
              <point x="180.83" y="501.67"/>
              <point x="175.83" y="481.67"/>
              <point x="170.00" y="481.67"/>
              <point x="170.00" y="216.67"/>
              <point x="278.33" y="216.67"/>
            </points>
          </graphic>
        </graphics>
      </edge>
      <edge source="5878" target="5340" id="802" net="1">
        <attribute name="Comment" id="805" net="1">
          <![CDATA[]]>
          <graphics count="1">
            <graphic x="235.41" y="246.67" id="806" net="1" show="1" grparent="807" state="1" pen="0,0,0" brush="255,255,255"/>
          </graphics>
        </attribute>
        <attribute name="Multiplicity" id="803" net="1">
          <![CDATA[1]]>
          <graphics count="1">
            <graphic x="235.41" y="246.67" id="804" net="1" show="1" grparent="807" state="1" pen="0,0,0" brush="255,255,255"/>
          </graphics>
        </attribute>
        <graphics count="1">
          <graphic id="807" net="1" source="5888" target="5351" state="1" show="1" pen="0,0,0" brush="0,0,0" edge_designtype="3">
            <points count="4">
              <point x="285.83" y="226.67"/>
              <point x="280.83" y="246.67"/>
              <point x="190.00" y="246.67"/>
              <point x="183.58" y="501.67"/>
            </points>
          </graphic>
        </graphics>
      </edge>
      <edge source="5850" target="5290" id="808" net="1">
        <attribute name="Comment" id="811" net="1">
          <![CDATA[]]>
          <graphics count="1">
            <graphic xoff="-2.40" x="355.84" y="302.91" id="812" net="1" show="1" grparent="813" state="1" pen="0,0,0" brush="255,255,255"/>
          </graphics>
        </attribute>
        <attribute name="Multiplicity" id="809" net="1">
          <![CDATA[1]]>
          <graphics count="1">
            <graphic xoff="-2.40" x="355.84" y="302.91" id="810" net="1" show="1" grparent="813" state="1" pen="0,0,0" brush="255,255,255"/>
          </graphics>
        </attribute>
        <graphics count="1">
          <graphic id="813" net="1" source="5860" target="5301" state="1" show="1" pen="0,0,0" brush="0,0,0" edge_designtype="3">
            <points count="3">
              <point x="360.64" y="315.83"/>
              <point x="355.83" y="290.00"/>
              <point x="250.00" y="296.09"/>
            </points>
          </graphic>
        </graphics>
      </edge>
      <edge source="5302" target="5850" id="814" net="1">
        <attribute name="Comment" id="817" net="1">
          <![CDATA[]]>
          <graphics count="1">
            <graphic yoff="-0.42" x="332.91" y="332.50" id="818" net="1" show="1" grparent="819" state="1" pen="0,0,0" brush="255,255,255"/>
          </graphics>
        </attribute>
        <attribute name="Multiplicity" id="815" net="1">
          <![CDATA[1]]>
          <graphics count="1">
            <graphic yoff="-0.42" x="332.91" y="332.50" id="816" net="1" show="1" grparent="819" state="1" pen="0,0,0" brush="255,255,255"/>
          </graphics>
        </attribute>
        <graphics count="1">
          <graphic id="819" net="1" source="5313" target="5860" state="1" show="1" pen="0,0,0" brush="0,0,0" edge_designtype="3">
            <points count="2">
              <point x="313.33" y="337.61"/>
              <point x="352.50" y="328.23"/>
            </points>
          </graphic>
        </graphics>
      </edge>
      <edge source="5321" target="5850" id="820" net="1">
        <attribute name="Comment" id="823" net="1">
          <![CDATA[]]>
          <graphics count="1">
            <graphic x="371.25" y="240.00" id="824" net="1" show="1" grparent="825" state="1" pen="0,0,0" brush="255,255,255"/>
          </graphics>
        </attribute>
        <attribute name="Multiplicity" id="821" net="1">
          <![CDATA[1]]>
          <graphics count="1">
            <graphic x="371.25" y="240.00" id="822" net="1" show="1" grparent="825" state="1" pen="0,0,0" brush="255,255,255"/>
          </graphics>
        </attribute>
        <graphics count="1">
          <graphic id="825" net="1" source="5332" target="5860" state="1" show="1" pen="0,0,0" brush="0,0,0" edge_designtype="3">
            <points count="4">
              <point x="377.50" y="220.00"/>
              <point x="372.50" y="240.00"/>
              <point x="370.00" y="240.00"/>
              <point x="363.37" y="315.83"/>
            </points>
          </graphic>
        </graphics>
      </edge>
      <edge source="5850" target="5321" id="826" net="1">
        <attribute name="Comment" id="829" net="1">
          <![CDATA[]]>
          <graphics count="1">
            <graphic x="392.50" y="282.91" id="830" net="1" show="1" grparent="831" state="1" pen="0,0,0" brush="255,255,255"/>
          </graphics>
        </attribute>
        <attribute name="Multiplicity" id="827" net="1">
          <![CDATA[1]]>
          <graphics count="1">
            <graphic x="392.50" y="282.91" id="828" net="1" show="1" grparent="831" state="1" pen="0,0,0" brush="255,255,255"/>
          </graphics>
        </attribute>
        <graphics count="1">
          <graphic id="831" net="1" source="5860" target="5332" state="1" show="1" pen="0,0,0" brush="0,0,0" edge_designtype="3">
            <points count="5">
              <point x="372.50" y="325.83"/>
              <point x="392.50" y="325.83"/>
              <point x="392.50" y="240.00"/>
              <point x="386.67" y="240.00"/>
              <point x="382.22" y="220.00"/>
            </points>
          </graphic>
        </graphics>
      </edge>
      <edge source="5403" target="5850" id="832" net="1">
        <attribute name="Comment" id="835" net="1">
          <![CDATA[]]>
          <graphics count="1">
            <graphic xoff="-6.67" x="355.83" y="375.83" id="836" net="1" show="1" grparent="837" state="1" pen="0,0,0" brush="255,255,255"/>
          </graphics>
        </attribute>
        <attribute name="Multiplicity" id="833" net="1">
          <![CDATA[1]]>
          <graphics count="1">
            <graphic xoff="-6.67" x="355.83" y="375.83" id="834" net="1" show="1" grparent="837" state="1" pen="0,0,0" brush="255,255,255"/>
          </graphics>
        </attribute>
        <graphics count="1">
          <graphic id="837" net="1" source="5414" target="5860" state="1" show="1" pen="0,0,0" brush="0,0,0" edge_designtype="3">
            <points count="2">
              <point x="362.50" y="415.83"/>
              <point x="362.50" y="335.83"/>
            </points>
          </graphic>
        </graphics>
      </edge>
      <edge source="5850" target="5403" id="838" net="1">
        <attribute name="Comment" id="841" net="1">
          <![CDATA[]]>
          <graphics count="1">
            <graphic x="375.83" y="375.83" id="842" net="1" show="1" grparent="843" state="1" pen="0,0,0" brush="255,255,255"/>
          </graphics>
        </attribute>
        <attribute name="Multiplicity" id="839" net="1">
          <![CDATA[1]]>
          <graphics count="1">
            <graphic x="375.83" y="375.83" id="840" net="1" show="1" grparent="843" state="1" pen="0,0,0" brush="255,255,255"/>
          </graphics>
        </attribute>
        <graphics count="1">
          <graphic id="843" net="1" source="5860" target="5414" state="1" show="1" pen="0,0,0" brush="0,0,0" edge_designtype="3">
            <points count="6">
              <point x="365.00" y="335.83"/>
              <point x="370.00" y="355.83"/>
              <point x="375.83" y="355.83"/>
              <point x="375.83" y="395.83"/>
              <point x="370.00" y="395.83"/>
              <point x="365.00" y="415.83"/>
            </points>
          </graphic>
        </graphics>
      </edge>
      <edge source="5392" target="5290" id="844" net="1">
        <attribute name="Comment" id="847" net="1">
          <![CDATA[]]>
          <graphics count="1">
            <graphic x="150.00" y="240.42" id="848" net="1" show="1" grparent="849" state="1" pen="0,0,0" brush="255,255,255"/>
          </graphics>
        </attribute>
        <attribute name="Multiplicity" id="845" net="1">
          <![CDATA[1]]>
          <graphics count="1">
            <graphic x="150.00" y="240.42" id="846" net="1" show="1" grparent="849" state="1" pen="0,0,0" brush="255,255,255"/>
          </graphics>
        </attribute>
        <graphics count="1">
          <graphic id="849" net="1" source="5402" target="5301" state="1" show="1" pen="0,0,0" brush="0,0,0" edge_designtype="3">
            <points count="3">
              <point x="150.00" y="184.17"/>
              <point x="150.00" y="296.67"/>
              <point x="230.00" y="296.67"/>
            </points>
          </graphic>
        </graphics>
      </edge>
      <edge source="5302" target="5392" id="850" net="1">
        <attribute name="Comment" id="853" net="1">
          <![CDATA[]]>
          <graphics count="1">
            <graphic x="311.25" y="310.00" id="854" net="1" show="1" grparent="855" state="1" pen="0,0,0" brush="255,255,255"/>
          </graphics>
        </attribute>
        <attribute name="Multiplicity" id="851" net="1">
          <![CDATA[1]]>
          <graphics count="1">
            <graphic x="311.25" y="310.00" id="852" net="1" show="1" grparent="855" state="1" pen="0,0,0" brush="255,255,255"/>
          </graphics>
        </attribute>
        <graphics count="1">
          <graphic id="855" net="1" source="5313" target="5402" state="1" show="1" pen="0,0,0" brush="0,0,0" edge_designtype="3">
            <points count="5">
              <point x="303.61" y="330.00"/>
              <point x="304.17" y="310.00"/>
              <point x="318.33" y="310.00"/>
              <point x="318.33" y="166.67"/>
              <point x="160.00" y="173.72"/>
            </points>
          </graphic>
        </graphics>
      </edge>
      <edge source="5259" target="5392" id="856" net="1">
        <attribute name="Comment" id="859" net="1">
          <![CDATA[]]>
          <graphics count="1">
            <graphic yoff="4.17" x="100.00" y="175.00" id="860" net="1" show="1" grparent="861" state="1" pen="0,0,0" brush="255,255,255"/>
          </graphics>
        </attribute>
        <attribute name="Multiplicity" id="857" net="1">
          <![CDATA[1]]>
          <graphics count="1">
            <graphic yoff="4.17" x="100.00" y="175.00" id="858" net="1" show="1" grparent="861" state="1" pen="0,0,0" brush="255,255,255"/>
          </graphics>
        </attribute>
        <graphics count="1">
          <graphic id="861" net="1" source="5270" target="5402" state="1" show="1" pen="0,0,0" brush="0,0,0" edge_designtype="3">
            <points count="2">
              <point x="60.00" y="168.17"/>
              <point x="140.00" y="173.50"/>
            </points>
          </graphic>
        </graphics>
      </edge>
      <edge source="5392" target="5259" id="862" net="1">
        <attribute name="Comment" id="865" net="1">
          <![CDATA[]]>
          <graphics count="1">
            <graphic yoff="-4.17" x="100.00" y="166.66" id="866" net="1" show="1" grparent="867" state="1" pen="0,0,0" brush="255,255,255"/>
          </graphics>
        </attribute>
        <attribute name="Multiplicity" id="863" net="1">
          <![CDATA[1]]>
          <graphics count="1">
            <graphic yoff="-4.17" x="100.00" y="166.66" id="864" net="1" show="1" grparent="867" state="1" pen="0,0,0" brush="255,255,255"/>
          </graphics>
        </attribute>
        <graphics count="1">
          <graphic id="867" net="1" source="5402" target="5270" state="1" show="1" pen="0,0,0" brush="0,0,0" edge_designtype="3">
            <points count="2">
              <point x="140.00" y="173.50"/>
              <point x="60.00" y="168.17"/>
            </points>
          </graphic>
        </graphics>
      </edge>
      <edge source="1197" target="5917" id="1269" net="1">
        <attribute name="Comment" id="1270" net="1">
          <![CDATA[]]>
          <graphics count="1">
            <graphic yoff="-3.96" x="299.17" y="69.17" id="1271" net="1" show="1" grparent="1274" state="1" pen="0,0,0" brush="255,255,255"/>
          </graphics>
        </attribute>
        <attribute name="Multiplicity" id="1272" net="1">
          <![CDATA[1]]>
          <graphics count="1">
            <graphic yoff="-3.96" x="299.17" y="69.17" id="1273" net="1" show="1" grparent="1274" state="1" pen="0,0,0" brush="255,255,255"/>
          </graphics>
        </attribute>
        <graphics count="1">
          <graphic id="1274" net="1" source="1207" target="5928" state="1" show="1" pen="0,0,0" brush="0,0,0" edge_designtype="3">
            <points count="2">
              <point x="329.17" y="70.78"/>
              <point x="269.17" y="75.47"/>
            </points>
          </graphic>
        </graphics>
      </edge>
      <edge source="1197" target="5948" id="1275" net="1">
        <attribute name="Comment" id="1276" net="1">
          <![CDATA[]]>
          <graphics count="1">
            <graphic x="359.17" y="70.00" id="1277" net="1" show="1" grparent="1280" state="1" pen="0,0,0" brush="255,255,255"/>
          </graphics>
        </attribute>
        <attribute name="Multiplicity" id="1278" net="1">
          <![CDATA[1]]>
          <graphics count="1">
            <graphic x="359.17" y="70.00" id="1279" net="1" show="1" grparent="1280" state="1" pen="0,0,0" brush="255,255,255"/>
          </graphics>
        </attribute>
        <graphics count="1">
          <graphic id="1280" net="1" source="1207" target="5959" state="1" show="1" pen="0,0,0" brush="0,0,0" edge_designtype="3">
            <points count="2">
              <point x="349.17" y="70.00"/>
              <point x="369.17" y="70.00"/>
            </points>
          </graphic>
        </graphics>
      </edge>
      <edge source="1225" target="5948" id="1281" net="1">
        <attribute name="Comment" id="1282" net="1">
          <![CDATA[]]>
          <graphics count="1">
            <graphic yoff="0.08" x="379.17" y="49.58" id="1283" net="1" show="1" grparent="1286" state="1" pen="0,0,0" brush="255,255,255"/>
          </graphics>
        </attribute>
        <attribute name="Multiplicity" id="1284" net="1">
          <![CDATA[1]]>
          <graphics count="1">
            <graphic yoff="0.08" x="379.17" y="49.58" id="1285" net="1" show="1" grparent="1286" state="1" pen="0,0,0" brush="255,255,255"/>
          </graphics>
        </attribute>
        <graphics count="1">
          <graphic id="1286" net="1" source="1235" target="5959" state="1" show="1" pen="0,0,0" brush="0,0,0" edge_designtype="3">
            <points count="2">
              <point x="379.17" y="39.00"/>
              <point x="379.17" y="60.00"/>
            </points>
          </graphic>
        </graphics>
      </edge>
      <edge source="5960" target="1258" id="1287" net="1">
        <attribute name="Comment" id="1288" net="1">
          <![CDATA[]]>
          <graphics count="1">
            <graphic x="439.17" y="30.00" id="1289" net="1" show="1" grparent="1292" state="1" pen="0,0,0" brush="255,255,255"/>
          </graphics>
        </attribute>
        <attribute name="Multiplicity" id="1290" net="1">
          <![CDATA[1]]>
          <graphics count="1">
            <graphic x="439.17" y="30.00" id="1291" net="1" show="1" grparent="1292" state="1" pen="0,0,0" brush="255,255,255"/>
          </graphics>
        </attribute>
        <graphics count="1">
          <graphic id="1292" net="1" source="5971" target="1268" state="1" show="1" pen="0,0,0" brush="0,0,0" edge_designtype="3">
            <points count="2">
              <point x="429.17" y="30.00"/>
              <point x="449.17" y="30.00"/>
            </points>
          </graphic>
        </graphics>
      </edge>
      <edge source="5948" target="6106" id="1329" net="1">
        <attribute name="Comment" id="1330" net="1">
          <![CDATA[]]>
          <graphics count="1">
            <graphic x="379.17" y="90.00" id="1331" net="1" show="1" grparent="1334" state="1" pen="0,0,0" brush="255,255,255"/>
          </graphics>
        </attribute>
        <attribute name="Multiplicity" id="1332" net="1">
          <![CDATA[1]]>
          <graphics count="1">
            <graphic x="379.17" y="90.00" id="1333" net="1" show="1" grparent="1334" state="1" pen="0,0,0" brush="255,255,255"/>
          </graphics>
        </attribute>
        <graphics count="1">
          <graphic id="1334" net="1" source="5959" target="6116" state="1" show="1" pen="0,0,0" brush="0,0,0" edge_designtype="3">
            <points count="2">
              <point x="379.17" y="80.00"/>
              <point x="379.17" y="100.00"/>
            </points>
          </graphic>
        </graphics>
      </edge>
      <edge source="6003" target="2130" id="2163" net="1">
        <attribute name="Comment" id="2164" net="1">
          <![CDATA[]]>
          <graphics count="1">
            <graphic x="687.50" y="717.50" id="2166" net="1" show="1" grparent="2168" state="1" pen="0,0,0" brush="255,255,255"/>
          </graphics>
        </attribute>
        <attribute name="Multiplicity" id="2165" net="1">
          <![CDATA[1]]>
          <graphics count="1">
            <graphic x="687.50" y="717.50" id="2167" net="1" show="1" grparent="2168" state="1" pen="0,0,0" brush="255,255,255"/>
          </graphics>
        </attribute>
        <graphics count="1">
          <graphic id="2168" net="1" source="6014" target="2140" state="1" show="1" pen="0,0,0" brush="0,0,0" edge_designtype="3">
            <points count="2">
              <point x="677.50" y="717.50"/>
              <point x="697.50" y="717.50"/>
            </points>
          </graphic>
        </graphics>
      </edge>
      <edge source="2141" target="5991" id="2169" net="1">
        <attribute name="Comment" id="2170" net="1">
          <![CDATA[]]>
          <graphics count="1">
            <graphic x="607.50" y="717.50" id="2172" net="1" show="1" grparent="2174" state="1" pen="0,0,0" brush="255,255,255"/>
          </graphics>
        </attribute>
        <attribute name="Multiplicity" id="2171" net="1">
          <![CDATA[1]]>
          <graphics count="1">
            <graphic x="607.50" y="717.50" id="2173" net="1" show="1" grparent="2174" state="1" pen="0,0,0" brush="255,255,255"/>
          </graphics>
        </attribute>
        <graphics count="1">
          <graphic id="2174" net="1" source="2151" target="6002" state="1" show="1" pen="0,0,0" brush="0,0,0" edge_designtype="3">
            <points count="2">
              <point x="617.50" y="717.50"/>
              <point x="597.50" y="717.50"/>
            </points>
          </graphic>
        </graphics>
      </edge>
      <edge source="2152" target="5991" id="2175" net="1">
        <attribute name="Comment" id="2176" net="1">
          <![CDATA[]]>
          <graphics count="1">
            <graphic xoff="0.42" x="580.83" y="677.50" id="2178" net="1" show="1" grparent="2180" state="1" pen="0,0,0" brush="255,255,255"/>
          </graphics>
        </attribute>
        <attribute name="Multiplicity" id="2177" net="1">
          <![CDATA[1]]>
          <graphics count="1">
            <graphic xoff="0.42" x="580.83" y="677.50" id="2179" net="1" show="1" grparent="2180" state="1" pen="0,0,0" brush="255,255,255"/>
          </graphics>
        </attribute>
        <graphics count="1">
          <graphic id="2180" net="1" source="2162" target="6002" state="1" show="1" pen="0,0,0" brush="0,0,0" edge_designtype="3">
            <points count="2">
              <point x="575.10" y="647.50"/>
              <point x="585.73" y="707.50"/>
            </points>
          </graphic>
        </graphics>
      </edge>
      <edge source="2152" target="5979" id="2181" net="1">
        <attribute name="Comment" id="2182" net="1">
          <![CDATA[]]>
          <graphics count="1">
            <graphic yoff="-6.67" x="543.33" y="630.83" id="2184" net="1" show="1" grparent="2186" state="1" pen="0,0,0" brush="255,255,255"/>
          </graphics>
        </attribute>
        <attribute name="Multiplicity" id="2183" net="1">
          <![CDATA[1]]>
          <graphics count="1">
            <graphic yoff="-6.67" x="543.33" y="630.83" id="2185" net="1" show="1" grparent="2186" state="1" pen="0,0,0" brush="255,255,255"/>
          </graphics>
        </attribute>
        <graphics count="1">
          <graphic id="2186" net="1" source="2162" target="5990" state="1" show="1" pen="0,0,0" brush="0,0,0" edge_designtype="3">
            <points count="2">
              <point x="563.33" y="637.50"/>
              <point x="523.33" y="637.50"/>
            </points>
          </graphic>
        </graphics>
      </edge>
      <edge source="3960" target="6022" id="4038" net="1">
        <attribute name="Comment" id="4039" net="1">
          <![CDATA[]]>
          <graphics count="1">
            <graphic yoff="4.17" x="693.33" y="645.00" id="4040" net="1" show="1" grparent="4043" state="1" pen="0,0,0" brush="255,255,255"/>
          </graphics>
        </attribute>
        <attribute name="Multiplicity" id="4041" net="1">
          <![CDATA[1]]>
          <graphics count="1">
            <graphic yoff="4.17" x="693.33" y="645.00" id="4042" net="1" show="1" grparent="4043" state="1" pen="0,0,0" brush="255,255,255"/>
          </graphics>
        </attribute>
        <graphics count="1">
          <graphic id="4043" net="1" source="3970" target="6033" state="1" show="1" pen="0,0,0" brush="0,0,0" edge_designtype="3">
            <points count="2">
              <point x="663.33" y="638.33"/>
              <point x="723.33" y="643.33"/>
            </points>
          </graphic>
        </graphics>
      </edge>
      <edge source="3960" target="6034" id="4068" net="1">
        <attribute name="Comment" id="4069" net="1">
          <![CDATA[]]>
          <graphics count="1">
            <graphic x="653.33" y="617.50" id="4070" net="1" show="1" grparent="4073" state="1" pen="0,0,0" brush="255,255,255"/>
          </graphics>
        </attribute>
        <attribute name="Multiplicity" id="4071" net="1">
          <![CDATA[1]]>
          <graphics count="1">
            <graphic x="653.33" y="617.50" id="4072" net="1" show="1" grparent="4073" state="1" pen="0,0,0" brush="255,255,255"/>
          </graphics>
        </attribute>
        <graphics count="1">
          <graphic id="4073" net="1" source="3970" target="6045" state="1" show="1" pen="0,0,0" brush="0,0,0" edge_designtype="3">
            <points count="2">
              <point x="653.33" y="627.50"/>
              <point x="653.33" y="607.50"/>
            </points>
          </graphic>
        </graphics>
      </edge>
      <edge source="3971" target="6034" id="4074" net="1">
        <attribute name="Comment" id="4075" net="1">
          <![CDATA[]]>
          <graphics count="1">
            <graphic x="633.33" y="597.50" id="4076" net="1" show="1" grparent="4079" state="1" pen="0,0,0" brush="255,255,255"/>
          </graphics>
        </attribute>
        <attribute name="Multiplicity" id="4077" net="1">
          <![CDATA[1]]>
          <graphics count="1">
            <graphic x="633.33" y="597.50" id="4078" net="1" show="1" grparent="4079" state="1" pen="0,0,0" brush="255,255,255"/>
          </graphics>
        </attribute>
        <graphics count="1">
          <graphic id="4079" net="1" source="3981" target="6045" state="1" show="1" pen="0,0,0" brush="0,0,0" edge_designtype="3">
            <points count="2">
              <point x="623.33" y="597.50"/>
              <point x="643.33" y="597.50"/>
            </points>
          </graphic>
        </graphics>
      </edge>
      <edge source="6046" target="3982" id="4097" net="1">
        <attribute name="Comment" id="4098" net="1">
          <![CDATA[]]>
          <graphics count="1">
            <graphic x="553.33" y="597.50" id="4099" net="1" show="1" grparent="4102" state="1" pen="0,0,0" brush="255,255,255"/>
          </graphics>
        </attribute>
        <attribute name="Multiplicity" id="4100" net="1">
          <![CDATA[1]]>
          <graphics count="1">
            <graphic x="553.33" y="597.50" id="4101" net="1" show="1" grparent="4102" state="1" pen="0,0,0" brush="255,255,255"/>
          </graphics>
        </attribute>
        <graphics count="1">
          <graphic id="4102" net="1" source="6057" target="3992" state="1" show="1" pen="0,0,0" brush="0,0,0" edge_designtype="3">
            <points count="2">
              <point x="563.33" y="597.50"/>
              <point x="543.33" y="597.50"/>
            </points>
          </graphic>
        </graphics>
      </edge>
      <edge source="6034" target="6095" id="4156" net="1">
        <attribute name="Comment" id="4157" net="1">
          <![CDATA[]]>
          <graphics count="1">
            <graphic yoff="0.42" x="773.33" y="590.83" id="4158" net="1" show="1" grparent="4161" state="1" pen="0,0,0" brush="255,255,255"/>
          </graphics>
        </attribute>
        <attribute name="Multiplicity" id="4159" net="1">
          <![CDATA[1]]>
          <graphics count="1">
            <graphic yoff="0.42" x="773.33" y="590.83" id="4160" net="1" show="1" grparent="4161" state="1" pen="0,0,0" brush="255,255,255"/>
          </graphics>
        </attribute>
        <graphics count="1">
          <graphic id="4161" net="1" source="6045" target="6105" state="1" show="1" pen="0,0,0" brush="0,0,0" edge_designtype="3">
            <points count="2">
              <point x="663.33" y="596.91"/>
              <point x="883.33" y="583.92"/>
            </points>
          </graphic>
        </graphics>
      </edge>
      <edge source="5991" target="6084" id="5103" net="1">
        <attribute name="Comment" id="5104" net="1">
          <![CDATA[]]>
          <graphics count="1">
            <graphic x="567.50" y="717.50" id="5105" net="1" show="1" grparent="5108" state="1" pen="0,0,0" brush="255,255,255"/>
          </graphics>
        </attribute>
        <attribute name="Multiplicity" id="5106" net="1">
          <![CDATA[1]]>
          <graphics count="1">
            <graphic x="567.50" y="717.50" id="5107" net="1" show="1" grparent="5108" state="1" pen="0,0,0" brush="255,255,255"/>
          </graphics>
        </attribute>
        <graphics count="1">
          <graphic id="5108" net="1" source="6002" target="6094" state="1" show="1" pen="0,0,0" brush="0,0,0" edge_designtype="3">
            <points count="2">
              <point x="577.50" y="717.50"/>
              <point x="557.50" y="717.50"/>
            </points>
          </graphic>
        </graphics>
      </edge>
    </edgeclass>
    <edgeclass count="6" name="Read Edge">
      <edge source="5929" target="1225" id="1299" net="1">
        <attribute name="Comment" id="1300" net="1">
          <![CDATA[]]>
          <graphics count="1">
            <graphic x="359.17" y="30.00" id="1301" net="1" show="1" grparent="1304" state="1" pen="0,0,0" brush="255,255,255"/>
          </graphics>
        </attribute>
        <attribute name="Multiplicity" id="1302" net="1">
          <![CDATA[1]]>
          <graphics count="1">
            <graphic x="359.17" y="30.00" id="1303" net="1" show="1" grparent="1304" state="1" pen="0,0,0" brush="255,255,255"/>
          </graphics>
        </attribute>
        <graphics count="1">
          <graphic id="1304" net="1" source="5940" target="1235" state="1" show="1" pen="0,0,0" brush="0,0,0" edge_designtype="2">
            <points count="2">
              <point x="349.17" y="30.00"/>
              <point x="369.17" y="30.00"/>
            </points>
          </graphic>
        </graphics>
      </edge>
      <edge source="5929" target="1197" id="1305" net="1">
        <attribute name="Comment" id="1306" net="1">
          <![CDATA[]]>
          <graphics count="1">
            <graphic x="339.17" y="50.00" id="1307" net="1" show="1" grparent="1310" state="1" pen="0,0,0" brush="255,255,255"/>
          </graphics>
        </attribute>
        <attribute name="Multiplicity" id="1308" net="1">
          <![CDATA[1]]>
          <graphics count="1">
            <graphic x="339.17" y="50.00" id="1309" net="1" show="1" grparent="1310" state="1" pen="0,0,0" brush="255,255,255"/>
          </graphics>
        </attribute>
        <graphics count="1">
          <graphic id="1310" net="1" source="5940" target="1207" state="1" show="1" pen="0,0,0" brush="0,0,0" edge_designtype="2">
            <points count="2">
              <point x="339.17" y="40.00"/>
              <point x="339.17" y="60.00"/>
            </points>
          </graphic>
        </graphics>
      </edge>
      <edge source="6065" target="3960" id="4050" net="1">
        <attribute name="Comment" id="4051" net="1">
          <![CDATA[]]>
          <graphics count="1">
            <graphic x="633.33" y="637.50" id="4052" net="1" show="1" grparent="4055" state="1" pen="0,0,0" brush="255,255,255"/>
          </graphics>
        </attribute>
        <attribute name="Multiplicity" id="4053" net="1">
          <![CDATA[1]]>
          <graphics count="1">
            <graphic x="633.33" y="637.50" id="4054" net="1" show="1" grparent="4055" state="1" pen="0,0,0" brush="255,255,255"/>
          </graphics>
        </attribute>
        <graphics count="1">
          <graphic id="4055" net="1" source="6076" target="3970" state="1" show="1" pen="0,0,0" brush="0,0,0" edge_designtype="2">
            <points count="2">
              <point x="623.33" y="637.50"/>
              <point x="643.33" y="637.50"/>
            </points>
          </graphic>
        </graphics>
      </edge>
      <edge source="6065" target="3971" id="4056" net="1">
        <attribute name="Comment" id="4057" net="1">
          <![CDATA[]]>
          <graphics count="1">
            <graphic x="613.33" y="617.50" id="4058" net="1" show="1" grparent="4061" state="1" pen="0,0,0" brush="255,255,255"/>
          </graphics>
        </attribute>
        <attribute name="Multiplicity" id="4059" net="1">
          <![CDATA[1]]>
          <graphics count="1">
            <graphic x="613.33" y="617.50" id="4060" net="1" show="1" grparent="4061" state="1" pen="0,0,0" brush="255,255,255"/>
          </graphics>
        </attribute>
        <graphics count="1">
          <graphic id="4061" net="1" source="6076" target="3981" state="1" show="1" pen="0,0,0" brush="0,0,0" edge_designtype="2">
            <points count="2">
              <point x="613.33" y="627.50"/>
              <point x="613.33" y="607.50"/>
            </points>
          </graphic>
        </graphics>
      </edge>
      <edge source="6065" target="2141" id="5155" net="1">
        <attribute name="Comment" id="5156" net="1">
          <![CDATA[]]>
          <graphics count="1">
            <graphic xoff="0.42" x="620.83" y="677.50" id="5157" net="1" show="1" grparent="5160" state="1" pen="0,0,0" brush="255,255,255"/>
          </graphics>
        </attribute>
        <attribute name="Multiplicity" id="5158" net="1">
          <![CDATA[1]]>
          <graphics count="1">
            <graphic xoff="0.42" x="620.83" y="677.50" id="5159" net="1" show="1" grparent="5160" state="1" pen="0,0,0" brush="255,255,255"/>
          </graphics>
        </attribute>
        <graphics count="1">
          <graphic id="5160" net="1" source="6076" target="2151" state="1" show="1" pen="0,0,0" brush="0,0,0" edge_designtype="2">
            <points count="2">
              <point x="615.10" y="647.50"/>
              <point x="625.73" y="707.50"/>
            </points>
          </graphic>
        </graphics>
      </edge>
      <edge source="6065" target="2152" id="5161" net="1">
        <attribute name="Comment" id="5162" net="1">
          <![CDATA[]]>
          <graphics count="1">
            <graphic x="593.33" y="637.50" id="5163" net="1" show="1" grparent="5166" state="1" pen="0,0,0" brush="255,255,255"/>
          </graphics>
        </attribute>
        <attribute name="Multiplicity" id="5164" net="1">
          <![CDATA[1]]>
          <graphics count="1">
            <graphic x="593.33" y="637.50" id="5165" net="1" show="1" grparent="5166" state="1" pen="0,0,0" brush="255,255,255"/>
          </graphics>
        </attribute>
        <graphics count="1">
          <graphic id="5166" net="1" source="6076" target="2162" state="1" show="1" pen="0,0,0" brush="0,0,0" edge_designtype="2">
            <points count="2">
              <point x="603.33" y="637.50"/>
              <point x="583.33" y="637.50"/>
            </points>
          </graphic>
        </graphics>
      </edge>
    </edgeclass>
    <edgeclass count="6" name="Inhibitor Edge">
      <edge source="5960" target="1225" id="1293" net="1">
        <attribute name="Comment" id="1294" net="1">
          <![CDATA[]]>
          <graphics count="1">
            <graphic x="399.17" y="30.00" id="1295" net="1" show="1" grparent="1298" state="1" pen="0,0,0" brush="255,255,255"/>
          </graphics>
        </attribute>
        <attribute name="Multiplicity" id="1296" net="1">
          <![CDATA[1]]>
          <graphics count="1">
            <graphic x="399.17" y="30.00" id="1297" net="1" show="1" grparent="1298" state="1" pen="0,0,0" brush="255,255,255"/>
          </graphics>
        </attribute>
        <graphics count="1">
          <graphic id="1298" net="1" source="5971" target="1235" state="1" show="1" pen="0,0,0" brush="0,0,0" edge_designtype="1">
            <points count="2">
              <point x="409.17" y="30.00"/>
              <point x="389.17" y="30.00"/>
            </points>
          </graphic>
        </graphics>
      </edge>
      <edge source="5917" target="1197" id="1323" net="1">
        <attribute name="Comment" id="1324" net="1">
          <![CDATA[]]>
          <graphics count="1">
            <graphic yoff="3.54" x="299.17" y="76.67" id="1325" net="1" show="1" grparent="1328" state="1" pen="0,0,0" brush="255,255,255"/>
          </graphics>
        </attribute>
        <attribute name="Multiplicity" id="1326" net="1">
          <![CDATA[1]]>
          <graphics count="1">
            <graphic yoff="3.54" x="299.17" y="76.67" id="1327" net="1" show="1" grparent="1328" state="1" pen="0,0,0" brush="255,255,255"/>
          </graphics>
        </attribute>
        <graphics count="1">
          <graphic id="1328" net="1" source="5928" target="1207" state="1" show="1" pen="0,0,0" brush="0,0,0" edge_designtype="1">
            <points count="2">
              <point x="269.17" y="75.47"/>
              <point x="329.17" y="70.78"/>
            </points>
          </graphic>
        </graphics>
      </edge>
      <edge source="5979" target="2152" id="2199" net="1">
        <attribute name="Comment" id="2200" net="1">
          <![CDATA[]]>
          <graphics count="1">
            <graphic yoff="0.83" x="543.33" y="638.33" id="2202" net="1" show="1" grparent="2204" state="1" pen="0,0,0" brush="255,255,255"/>
          </graphics>
        </attribute>
        <attribute name="Multiplicity" id="2201" net="1">
          <![CDATA[1]]>
          <graphics count="1">
            <graphic yoff="0.83" x="543.33" y="638.33" id="2203" net="1" show="1" grparent="2204" state="1" pen="0,0,0" brush="255,255,255"/>
          </graphics>
        </attribute>
        <graphics count="1">
          <graphic id="2204" net="1" source="5990" target="2162" state="1" show="1" pen="0,0,0" brush="0,0,0" edge_designtype="1">
            <points count="2">
              <point x="523.33" y="637.50"/>
              <point x="563.33" y="637.50"/>
            </points>
          </graphic>
        </graphics>
      </edge>
      <edge source="6003" target="2141" id="2205" net="1">
        <attribute name="Comment" id="2206" net="1">
          <![CDATA[]]>
          <graphics count="1">
            <graphic x="647.50" y="717.50" id="2208" net="1" show="1" grparent="2210" state="1" pen="0,0,0" brush="255,255,255"/>
          </graphics>
        </attribute>
        <attribute name="Multiplicity" id="2207" net="1">
          <![CDATA[1]]>
          <graphics count="1">
            <graphic x="647.50" y="717.50" id="2209" net="1" show="1" grparent="2210" state="1" pen="0,0,0" brush="255,255,255"/>
          </graphics>
        </attribute>
        <graphics count="1">
          <graphic id="2210" net="1" source="6014" target="2151" state="1" show="1" pen="0,0,0" brush="0,0,0" edge_designtype="1">
            <points count="2">
              <point x="657.50" y="717.50"/>
              <point x="637.50" y="717.50"/>
            </points>
          </graphic>
        </graphics>
      </edge>
      <edge source="6022" target="3960" id="4044" net="1">
        <attribute name="Comment" id="4045" net="1">
          <![CDATA[]]>
          <graphics count="1">
            <graphic yoff="-4.17" x="693.33" y="636.66" id="4046" net="1" show="1" grparent="4049" state="1" pen="0,0,0" brush="255,255,255"/>
          </graphics>
        </attribute>
        <attribute name="Multiplicity" id="4047" net="1">
          <![CDATA[1]]>
          <graphics count="1">
            <graphic yoff="-4.17" x="693.33" y="636.66" id="4048" net="1" show="1" grparent="4049" state="1" pen="0,0,0" brush="255,255,255"/>
          </graphics>
        </attribute>
        <graphics count="1">
          <graphic id="4049" net="1" source="6033" target="3970" state="1" show="1" pen="0,0,0" brush="0,0,0" edge_designtype="1">
            <points count="2">
              <point x="723.33" y="643.33"/>
              <point x="663.33" y="638.33"/>
            </points>
          </graphic>
        </graphics>
      </edge>
      <edge source="6046" target="3971" id="4115" net="1">
        <attribute name="Comment" id="4116" net="1">
          <![CDATA[]]>
          <graphics count="1">
            <graphic x="593.33" y="597.50" id="4117" net="1" show="1" grparent="4120" state="1" pen="0,0,0" brush="255,255,255"/>
          </graphics>
        </attribute>
        <attribute name="Multiplicity" id="4118" net="1">
          <![CDATA[1]]>
          <graphics count="1">
            <graphic x="593.33" y="597.50" id="4119" net="1" show="1" grparent="4120" state="1" pen="0,0,0" brush="255,255,255"/>
          </graphics>
        </attribute>
        <graphics count="1">
          <graphic id="4120" net="1" source="6057" target="3981" state="1" show="1" pen="0,0,0" brush="0,0,0" edge_designtype="1">
            <points count="2">
              <point x="583.33" y="597.50"/>
              <point x="603.33" y="597.50"/>
            </points>
          </graphic>
        </graphics>
      </edge>
    </edgeclass>
    <edgeclass count="0" name="Reset Edge"/>
    <edgeclass count="0" name="Equal Edge"/>
    <edgeclass count="0" name="Modifier Edge"/>
  </edgeclasses>
  <metadataclasses count="8">
    <metadataclass count="1" name="General">
      <metadata id="212" net="1">
        <attribute name="Name" id="213" net="1">
          <![CDATA[]]>
          <graphics count="1">
            <graphic xoff="3.00" x="20.00" y="20.00" id="214" net="1" show="1" grparent="225" state="1" pen="0,0,0" brush="255,255,255"/>
          </graphics>
        </attribute>
        <attribute name="Created" id="215" net="1">
          <![CDATA[2017-07-26 15:42:38]]>
          <graphics count="1">
            <graphic xoff="25.00" yoff="20.00" x="42.00" y="40.00" id="216" net="1" show="0" grparent="225" state="1" pen="0,0,0" brush="255,255,255"/>
          </graphics>
        </attribute>
        <attribute name="Authors" id="217" net="1">
          <![CDATA[]]>
          <graphics count="1">
            <graphic xoff="25.00" yoff="40.00" x="42.00" y="60.00" id="218" net="1" show="1" grparent="225" state="1" pen="0,0,0" brush="255,255,255"/>
          </graphics>
        </attribute>
        <attribute name="Keywords" id="219" net="1">
          <![CDATA[]]>
          <graphics count="1">
            <graphic xoff="40.00" yoff="25.00" x="57.00" y="45.00" id="220" net="1" show="1" grparent="225" state="1" pen="0,0,0" brush="255,255,255"/>
          </graphics>
        </attribute>
        <attribute name="Description" id="221" net="1">
          <![CDATA[]]>
          <graphics count="1">
            <graphic xoff="25.00" yoff="40.00" x="42.00" y="60.00" id="222" net="1" show="1" grparent="225" state="1" pen="0,0,0" brush="255,255,255"/>
          </graphics>
        </attribute>
        <attribute name="References" id="223" net="1">
          <![CDATA[]]>
          <graphics count="1">
            <graphic xoff="25.00" yoff="40.00" x="42.00" y="60.00" id="224" net="1" show="1" grparent="225" state="1" pen="0,0,0" brush="255,255,255"/>
          </graphics>
        </attribute>
        <graphics count="1">
          <graphic x="17.00" y="20.00" id="225" net="1" show="1" w="1.00" h="1.00" state="1" pen="255,255,255" brush="255,255,255"/>
        </graphics>
      </metadata>
    </metadataclass>
    <metadataclass count="0" name="Comment"/>
    <metadataclass count="0" name="Image"/>
    <metadataclass count="0" name="Constant Class"/>
    <metadataclass count="0" name="Function Class"/>
    <metadataclass count="1" name="Plot">
      <metadata id="1335" net="1">
        <attribute name="Name" id="1336" net="1">
          <![CDATA[Default View]]>
          <graphics count="0"/>
        </attribute>
        <attribute name="ID" id="1337" net="1">
          <![CDATA[0]]>
          <graphics count="0"/>
        </attribute>
        <attribute name="Comment" id="1338" net="1">
          <![CDATA[]]>
          <graphics count="0"/>
        </attribute>
        <attribute name="Nodeclass" id="1339" net="1">
          <![CDATA[Place]]>
          <graphics count="0"/>
        </attribute>
        <attribute name="ViewerType" id="1340" net="1">
          <![CDATA[xyPlot]]>
          <graphics count="0"/>
        </attribute>
        <attribute name="Results" id="1341" net="1">
          <![CDATA[Marking]]>
          <graphics count="0"/>
        </attribute>
        <attribute name="NodeColour" id="1342" net="1">
          <![CDATA[0]]>
          <graphics count="0"/>
        </attribute>
        <attribute name="RegEx" id="1343" net="1">
          <![CDATA[]]>
          <graphics count="0"/>
        </attribute>
        <attribute name="RegExInvert" id="1344" net="1">
          <![CDATA[0]]>
          <graphics count="0"/>
        </attribute>
        <attribute name="PlaceList" type="ColList" id="1345" net="1">
          <colList row_count="0" col_count="1" active_row="0" active_col="0">
            <colList_head>
              <colList_colLabel>
                <![CDATA[]]>
              </colList_colLabel>
            </colList_head>
            <colList_body/>
          </colList>
          <graphics count="0"/>
        </attribute>
        <attribute name="CurveInfo" type="ColList" id="1346" net="1">
          <colList row_count="6" col_count="7" active_row="0" active_col="0">
            <colList_head>
              <colList_colLabel>
                <![CDATA[]]>
              </colList_colLabel>
              <colList_colLabel>
                <![CDATA[]]>
              </colList_colLabel>
              <colList_colLabel>
                <![CDATA[]]>
              </colList_colLabel>
              <colList_colLabel>
                <![CDATA[]]>
              </colList_colLabel>
              <colList_colLabel>
                <![CDATA[]]>
              </colList_colLabel>
              <colList_colLabel>
                <![CDATA[]]>
              </colList_colLabel>
              <colList_colLabel>
                <![CDATA[]]>
              </colList_colLabel>
            </colList_head>
            <colList_body>
              <colList_row nr="0">
                <colList_col nr="0">
                  <![CDATA[5]]>
                </colList_col>
                <colList_col nr="1">
                  <![CDATA[Unfolded]]>
                </colList_col>
                <colList_col nr="2">
                  <![CDATA[1]]>
                </colList_col>
                <colList_col nr="3">
                  <![CDATA[#FF0000]]>
                </colList_col>
                <colList_col nr="4">
                  <![CDATA[-1]]>
                </colList_col>
                <colList_col nr="5">
                  <![CDATA[-1]]>
                </colList_col>
                <colList_col nr="6">
                  <![CDATA[BMAL1]]>
                </colList_col>
              </colList_row>
              <colList_row nr="1">
                <colList_col nr="0">
                  <![CDATA[2]]>
                </colList_col>
                <colList_col nr="1">
                  <![CDATA[Unfolded]]>
                </colList_col>
                <colList_col nr="2">
                  <![CDATA[1]]>
                </colList_col>
                <colList_col nr="3">
                  <![CDATA[#00FF00]]>
                </colList_col>
                <colList_col nr="4">
                  <![CDATA[-1]]>
                </colList_col>
                <colList_col nr="5">
                  <![CDATA[-1]]>
                </colList_col>
                <colList_col nr="6">
                  <![CDATA[CB]]>
                </colList_col>
              </colList_row>
              <colList_row nr="2">
                <colList_col nr="0">
                  <![CDATA[11]]>
                </colList_col>
                <colList_col nr="1">
                  <![CDATA[Unfolded]]>
                </colList_col>
                <colList_col nr="2">
                  <![CDATA[1]]>
                </colList_col>
                <colList_col nr="3">
                  <![CDATA[#0000FF]]>
                </colList_col>
                <colList_col nr="4">
                  <![CDATA[-1]]>
                </colList_col>
                <colList_col nr="5">
                  <![CDATA[-1]]>
                </colList_col>
                <colList_col nr="6">
                  <![CDATA[Myc]]>
                </colList_col>
              </colList_row>
              <colList_row nr="3">
                <colList_col nr="0">
                  <![CDATA[1]]>
                </colList_col>
                <colList_col nr="1">
                  <![CDATA[Unfolded]]>
                </colList_col>
                <colList_col nr="2">
                  <![CDATA[1]]>
                </colList_col>
                <colList_col nr="3">
                  <![CDATA[#C86464]]>
                </colList_col>
                <colList_col nr="4">
                  <![CDATA[-1]]>
                </colList_col>
                <colList_col nr="5">
                  <![CDATA[-1]]>
                </colList_col>
                <colList_col nr="6">
                  <![CDATA[PC]]>
                </colList_col>
              </colList_row>
              <colList_row nr="4">
                <colList_col nr="0">
                  <![CDATA[3]]>
                </colList_col>
                <colList_col nr="1">
                  <![CDATA[Unfolded]]>
                </colList_col>
                <colList_col nr="2">
                  <![CDATA[1]]>
                </colList_col>
                <colList_col nr="3">
                  <![CDATA[#C8C864]]>
                </colList_col>
                <colList_col nr="4">
                  <![CDATA[-1]]>
                </colList_col>
                <colList_col nr="5">
                  <![CDATA[-1]]>
                </colList_col>
                <colList_col nr="6">
                  <![CDATA[Rev]]>
                </colList_col>
              </colList_row>
              <colList_row nr="5">
                <colList_col nr="0">
                  <![CDATA[7]]>
                </colList_col>
                <colList_col nr="1">
                  <![CDATA[Unfolded]]>
                </colList_col>
                <colList_col nr="2">
                  <![CDATA[1]]>
                </colList_col>
                <colList_col nr="3">
                  <![CDATA[#000000]]>
                </colList_col>
                <colList_col nr="4">
                  <![CDATA[2]]>
                </colList_col>
                <colList_col nr="5">
                  <![CDATA[100]]>
                </colList_col>
                <colList_col nr="6">
                  <![CDATA[p53]]>
                </colList_col>
              </colList_row>
            </colList_body>
          </colList>
          <graphics count="0"/>
        </attribute>
        <attribute name="IsCurrent" id="1347" net="1">
          <![CDATA[1]]>
          <graphics count="0"/>
        </attribute>
        <attribute name="ViewTitle" id="1348" net="1">
          <![CDATA[Default View]]>
          <graphics count="0"/>
        </attribute>
        <attribute name="ChartWidth" id="1349" net="1">
          <![CDATA[600]]>
          <graphics count="0"/>
        </attribute>
        <attribute name="ChartHeight" id="1350" net="1">
          <![CDATA[600]]>
          <graphics count="0"/>
        </attribute>
        <attribute name="WindowWidth" id="1351" net="1">
          <![CDATA[600]]>
          <graphics count="0"/>
        </attribute>
        <attribute name="WindowHeight" id="1352" net="1">
          <![CDATA[600]]>
          <graphics count="0"/>
        </attribute>
        <attribute name="XAxisTitle" id="1353" net="1">
          <![CDATA[Simulation Time]]>
          <graphics count="0"/>
        </attribute>
        <attribute name="YAxisTitle" id="1354" net="1">
          <![CDATA[]]>
          <graphics count="0"/>
        </attribute>
        <attribute name="DefaultLineWidth" id="1355" net="1">
          <![CDATA[2]]>
          <graphics count="0"/>
        </attribute>
        <attribute name="DefaultLineStyle" id="1356" net="1">
          <![CDATA[100]]>
          <graphics count="0"/>
        </attribute>
        <attribute name="ShowLegend" id="1357" net="1">
          <![CDATA[1]]>
          <graphics count="0"/>
        </attribute>
        <attribute name="LegendHorizontalPosition" id="1358" net="1">
          <![CDATA[32]]>
          <graphics count="0"/>
        </attribute>
        <attribute name="LegendVerticalPosition" id="1359" net="1">
          <![CDATA[1]]>
          <graphics count="0"/>
        </attribute>
        <attribute name="ShowLines" id="1360" net="1">
          <![CDATA[1]]>
          <graphics count="0"/>
        </attribute>
        <attribute name="ShowSymbols" id="1361" net="1">
          <![CDATA[0]]>
          <graphics count="0"/>
        </attribute>
        <attribute name="BarWidth" id="1362" net="1">
          <![CDATA[20]]>
          <graphics count="0"/>
        </attribute>
        <attribute name="IntervalWidth" id="1363" net="1">
          <![CDATA[0]]>
          <graphics count="0"/>
        </attribute>
        <attribute name="XAxisVariable" id="1364" net="1">
          <![CDATA[Time]]>
          <graphics count="0"/>
        </attribute>
        <attribute name="XAxisVariableName" id="1365" net="1">
          <![CDATA[Simulation Time]]>
          <graphics count="0"/>
        </attribute>
        <attribute name="SumOfNodes" id="1366" net="1">
          <![CDATA[0]]>
          <graphics count="0"/>
        </attribute>
        <attribute name="FixedXAdjustment" id="1367" net="1">
          <![CDATA[0]]>
          <graphics count="0"/>
        </attribute>
        <attribute name="FixedYAdjustment" id="1368" net="1">
          <![CDATA[0]]>
          <graphics count="0"/>
        </attribute>
        <attribute name="X_Axis_Max" id="1369" net="1">
          <![CDATA[1]]>
          <graphics count="0"/>
        </attribute>
        <attribute name="X_Axis_Min" id="1370" net="1">
          <![CDATA[0]]>
          <graphics count="0"/>
        </attribute>
        <attribute name="Y_Axis_Max" id="1371" net="1">
          <![CDATA[1]]>
          <graphics count="0"/>
        </attribute>
        <attribute name="Y_Axis_Min" id="1372" net="1">
          <![CDATA[0]]>
          <graphics count="0"/>
        </attribute>
        <attribute name="X_ZOOM" id="1373" net="1">
          <![CDATA[1]]>
          <graphics count="0"/>
        </attribute>
        <attribute name="Y_ZOOM" id="1374" net="1">
          <![CDATA[1]]>
          <graphics count="0"/>
        </attribute>
        <attribute name="SortCurvesBy" id="1375" net="1">
          <![CDATA[0]]>
          <graphics count="0"/>
        </attribute>
        <attribute name="HistogramFrequencyType" id="1376" net="1">
          <![CDATA[0]]>
          <graphics count="0"/>
        </attribute>
        <graphics count="0"/>
      </metadata>
    </metadataclass>
    <metadataclass count="1" name="Simulation Properties">
      <metadata id="1175" net="1">
        <attribute name="interval start" id="1176" net="1">
          <![CDATA[0]]>
          <graphics count="0"/>
        </attribute>
        <attribute name="interval end" id="1177" net="1">
          <![CDATA[100]]>
          <graphics count="0"/>
        </attribute>
        <attribute name="output step" id="1178" net="1">
          <![CDATA[200]]>
          <graphics count="0"/>
        </attribute>
        <attribute name="simulator" id="1179" net="1">
          <![CDATA[4]]>
          <graphics count="0"/>
        </attribute>
        <attribute name="ODE Solver" id="1180" net="1">
          <![CDATA[2]]>
          <graphics count="0"/>
        </attribute>
        <attribute name="simulator properties" type="ColList" id="1181" net="1">
          <colList row_count="4" col_count="2" active_row="0" active_col="0">
            <colList_head>
              <colList_colLabel>
                <![CDATA[]]>
              </colList_colLabel>
              <colList_colLabel>
                <![CDATA[]]>
              </colList_colLabel>
            </colList_head>
            <colList_body>
              <colList_row nr="0">
                <colList_col nr="0">
                  <![CDATA[InBetweenVisualization]]>
                </colList_col>
                <colList_col nr="1">
                  <![CDATA[1]]>
                </colList_col>
              </colList_row>
              <colList_row nr="1">
                <colList_col nr="0">
                  <![CDATA[Refreshrate]]>
                </colList_col>
                <colList_col nr="1">
                  <![CDATA[5000]]>
                </colList_col>
              </colList_row>
              <colList_row nr="2">
                <colList_col nr="0">
                  <![CDATA[RunCount]]>
                </colList_col>
                <colList_col nr="1">
                  <![CDATA[100]]>
                </colList_col>
              </colList_row>
              <colList_row nr="3">
                <colList_col nr="0">
                  <![CDATA[ThreadCount]]>
                </colList_col>
                <colList_col nr="1">
                  <![CDATA[1]]>
                </colList_col>
              </colList_row>
            </colList_body>
          </colList>
          <graphics count="0"/>
        </attribute>
        <graphics count="0"/>
      </metadata>
    </metadataclass>
    <metadataclass count="1" name="Simulation Results">
      <metadata id="1182" net="1">
        <attribute name="marking" id="1183" net="1">
          <![CDATA[]]>
          <graphics count="0"/>
        </attribute>
        <attribute name="marking square" id="1184" net="1">
          <![CDATA[]]>
          <graphics count="0"/>
        </attribute>
        <attribute name="firing rate" id="1185" net="1">
          <![CDATA[]]>
          <graphics count="0"/>
        </attribute>
        <graphics count="0"/>
      </metadata>
    </metadataclass>
  </metadataclasses>
</Snoopy>
